# Supplementary material for: H2B ubiquitination recruits FACT to maintain a stable altered nucleosome state for transcriptional activation
Source: Nat Commun. 2023 Feb 10;14:741. doi: 10.1038/s41467-023-36467-3 (PMC9918737; doi:10.1038/s41467-023-36467-3)
Supplement: Supplementary file 4 — Source Data [file 41467_2023_36467_MOESM4_ESM.xlsx]

## Sheet: Figure 1a
Figure 1a SDS-PAGE analysis of the purified histone octamers with unmodified H2B (H2B Oct) and ubH2B (ubH2B Oct), and 5% native acrylamide gel electrophoresis analysis of reconstituted H2B-nucleosome and ubH2B-nucleosome for magnetic tweezers investigation, with free DNA template (DNA) as control.

## Sheet: Figure 1b
Figure 1b. AFM images of unmodified H2B and ubH2B-nucleosome reconstituted on the DNA template shown at top.

## Sheet: Figure 1d
Figure 1d. Magnetic tweezers analysis of unmodified H2B-nucleosome and ubH2B-nucleosome.
H2B-Force (pN)	H2B-Ext. (nm)	ubH2B-Force (pN)	ubH2B-Ext. (nm)	H2B-outer wrap Force (pN)	ubH2B-outer wrap Force (pN)	H2B-inner wrap Force (pN)	ubH2B-inner wrap Force (pN)
0.615271	64.7029	0.415271	56.0159	4.47	1.6	29.73	13.8
0.665272	64.1626	0.465271	57.6636	3.12	1.9	19.95	14.1
0.715272	63.9223	0.515271	61.8975	3.82	2.5	11.46	12.3
0.765272	64.2288	0.565271	53.1999	1.53	2.2	23.17	12.8
0.815272	64.7727	0.615271	63.8099	6.43	3	27.37	15.7
0.865272	64.4923	0.665272	56.8838	8.37	0.8	28.45	15
0.915272	66.1353	0.715272	56.5259	4.92	1.5	22.23	15.2
0.965272	64.1732	0.765272	56.7769	4.73	1.4	23.05	13
1.01527	64.3393	0.815272	62.2995	5.49	2.8	22.02	13.7
1.06527	65.9167	0.865272	57.4425	2.16	1.8	26.85	24
1.11527	64.6576	0.915272	59.9781	2.27	1.9	24.45	13.2
1.16527	66.4776	0.965272	56.0034	3.36	1.9	21.77	16.4
1.21528	65.1049	1.01527	56.6334	3.14	0.9	24.73	15.6
1.26528	64.5671	1.16527	56.6796	1.69	3.2	20.44	20.3
1.31528	65.6679	1.26528	60.0612	3.34	2.9	19.13	18.4
1.36528	65.3891	1.31528	58.2801	2.05	0.9	14.85	16.9
1.41528	64.8251	1.41528	64.8548	3.81	1.8	23.73	22.6
1.46528	65.9608	1.56528	55.2059	3.32	0.7	24.33	16.4
1.51528	66.6499	1.66528	57.7554	10.36	5.2	30.79	17.5
1.56528	65.2319	1.71528	54.3281	10.23	2.3	25.12	13.2
1.61528	65.9256	1.76528	58.4689	2.68	1.8	22.65	12.9
1.66528	65.6867	1.81528	67.8193	4.04	1.6	17.58	14.9
1.71528	65.8733	1.86528	81.3141	1.35	1.8	22.75	18.5
1.76528	66.6959	1.91528	81.2504	4.38	3.4	23.31	18.5
1.81528	65.8768	1.96528	85.0317	1.47	2.1	21.86	21.5
1.86528	66.005	2.01528	84.2319	6.02	2.7	18.95	18.3
1.91528	66.9449	2.06528	83.912	8.06	3.4	22.43	20.3
1.96528	66.4815	2.11528	86.0027	2.92	2.8	21.44	14.6
2.01528	65.986	2.16528	88.1703	8.26	2.8	22.25	12.74
2.06528	66.1481	2.21528	88.8585	7.29	1.4	20.6	17.56
2.11528	68.3637	2.26528	89.1839	7.12	4.7	22.95	13.39
2.16528	68.6406	2.31528	88.8343	3.5	1.9	25.91	13.22
2.21528	66.5274	2.36528	89.5374	1.6	4.1	25.76	13.72
2.26528	67.0326	2.41528	91.0704	1.6	0.8	22.47	15.07
2.31528	67.2695	2.46528	91.0653	7.5	1.9	24.3	17.62
2.36528	66.9641	2.51528	84.1974	7.36	3.4	27.98	13.52
2.41528	68.5353	2.56528	93.6763	7.28	3.5	24.97	14.9
2.46528	67.794	2.61528	90.2684	7.32	3.54	19.75	17.44
2.51528	68.2555	2.66528	88.1335	7.17	3.5	20.39	16.11
2.56528	67.3907	2.71528	91.6761	6.07	3.7	23.4	13.96
2.61528	68.0532	2.76528	87.9325	4.27	1.16	17.83	26
2.66528	69.0668	2.81528	91.009	1.6	3.6	24.42	14.59
2.71528	66.347	2.86528	92.1671	4.28	1.6	22.89	24.26
2.76528	68.74	2.91528	88.4914	1.59	1.8	23.76	12.6
2.81528	70.1549	2.96528	93.0264	7.3	0.7	23.2	14.4
2.86528	67.2711	3.01528	88.5506	7.3	3.16	20.6	13.4
2.91528	66.7139	3.06528	91.8872	5.88	5.25	22.12	15.923
2.96528	70.34	3.11528	91.6994	5.46	7.2	24.24	13.9
3.01528	70.4508	3.16528	90.201	5.37	0.8	19.79	17
3.06528	67.1422	3.21528	92.5434	5.21	3.3	22.86	17
3.11528	68.2628	3.26528	90.9467	1.53	5.7	21.15	12.8
3.16528	70.0238	3.31528	92.269	6.13	5.3	21.35	16
3.21528	69.8166	3.36528	91.76	5.52	6.2	20.32	14.9
3.26528	67.9617	3.41528	92.5826	4.92		17.65
3.31528	69.2166	3.46528	91.228	5.79		18.77
3.36528	69.8901	3.51528	92.6086	6.02		20.35
3.41528	69.4841	3.56528	92.1897	4.79		19.05
3.46528	68.8024	3.61528	92.373	2.56		29.05
3.51528	68.3706	3.66528	91.8269	2.24		17.99
3.56528	70.6326	3.71528	91.6766	2.22		24.96
3.61528	68.5524	3.76528	94.2415	4.63		25.94
3.66528	69.4321	3.81528	90.7357	2.3		24.72
3.71528	69.7786	3.86528	90.642	2.32		18.03
3.76528	69.583	3.91528	92.534	2.05		23.29
3.81528	69.6574	3.96528	92.1434	3.81		29.71
3.86528	69.3478	4.01528	91.5248	3.02		27.96
3.91528	68.7842	4.06528	90.6231	7.08		20.52
3.96528	87.0775	4.11528	93.9794	1.59		21.5
4.01528	87.9007	4.16528	94.0571	7.07		23.86
4.06528	89.3187	4.21528	91.5782	6.32		25.6
4.11528	89.2986	4.26528	92.3817	6.17		28.39
4.16528	90.3524	4.31528	91.8643	1.06		21.08
4.21528	89.9504	4.36528	94.0739	2.4		26.61
4.26528	90.1029	4.41528	92.3366	6.13		21.72
4.31528	91.2572	4.46528	92.8633	1.98		26.33
4.36528	89.3201	4.51528	93.7115	5.29		26.58
4.41528	91.1283	4.56528	93.1777	4.57		23.22
4.46528	91.145	4.61528	91.8348	1.82		21.77
4.51528	90.4014	4.66528	92.6058	8.24		20.78
4.56528	90.426	4.71528	93.0312	1.66		24.74
4.61528	91.0702	4.76528	94.5387	8.29		24.53
4.66528	92.9636	4.81528	92.6938	8.28		21.98
4.71528	92.1084	4.86528	94.0086	8.29		21.86
4.76528	91.7636	4.91528	93.4141	3.01		20.99
4.81528	91.7504	4.96528	92.4086	1.24		27.93
4.86528	92.9839	5.01528	92.9174	1.3		23.11
4.91528	92.1376	5.06528	94.7068	2.02		26.31
4.96528	91.4195	5.11528	93.7555	2.54		19.95
5.01528	89.7529	5.16528	93.0441	7.03		20.84
5.06528	94.3002	5.21528	93.7226	1.88		20.08
5.11528	94.1154	5.26528	94.3001	4.75		21.13
5.16528	93.0917	5.31528	94.6205	2.77		19
5.21528	94.0878	5.36528	95.2196	7.42		20.98
5.26528	94.5276	5.41528	94.402	7.66		16.5
5.31528	90.8553	5.46528	94.8589	1.23		15.24
5.36528	92.3018	5.51528	94.6006	7.59		18.97
5.41528	93.1801	5.56528	94.908	6.73		27.17
5.46528	93.8778	5.61528	94.8371	6.61		22.8
5.51528	94.9574	5.66528	95.2213	7.13		16.63
5.56528	92.0147	5.71528	94.6232	2.58		23.39
5.61528	93.0227	5.76528	95.3338	6.29		19.72
5.66528	95.6904	5.81528	96.9246	5.49		24.59
5.71528	95.1208	5.86528	93.9845	6.85		29.66
5.76528	93.4414	5.91528	96.6479	3.14		28.63
5.81528	95.0901	5.96528	93.8883	3.08		27.26
5.86528	95.932	6.01528	95.9323	3.69		28.26
5.91528	94.9511	6.06528	97.4937	3.22		24.93
5.96528	92.8568	6.11528	94.943	2.55		24.07
6.01528	95.5749	6.16528	95.5855	3.69		22.99
6.06528	96.0582	6.21528	97.1074	4.11		21.83
6.11528	95.6042	6.26528	95.743	3.79		23.18
6.16528	92.1592	6.31528	97.3758	3.52		20.8
6.21528	95.0093	6.36528	94.9697	3.39		19.96
6.26528	94.6287	6.41528	96.5757	3.13		27.4
6.31528	95.2496	6.46528	96.4118	1.18		21.83
6.36528	95.0962	6.51528	96.9994
6.41528	95.7922	6.56528	96.6446
6.46528	95.1891	6.61528	97.286
6.51528	94.7198	6.66528	96.3389
6.56528	96.0148	6.71528	97.7801
6.61528	95.7865	6.76528	96.8313
6.66528	94.9958	6.81528	96.4287
6.71528	95.1532	6.86528	95.8912
6.76528	95.6191	6.91528	97.9772
6.81528	96.7792	6.96528	97.8291
6.86528	96.4145	7.01528	97.7345
6.91528	95.2484	7.06528	98.3786
6.96528	95.09	7.11528	98.3286
7.01528	96.7793	7.16528	98.0678
7.06528	96.2183	7.21528	97.6947
7.11528	96.2565	7.26528	97.9766
7.16528	95.7318	7.31528	97.5642
7.21528	95.9052	7.36528	96.9305
7.26528	95.0161	7.41528	98.1786
7.31528	96.4843	7.46528	97.633
7.36528	96.6519	7.51528	99.0988
7.41528	96.2639	7.56528	97.374
7.46528	96.9604	7.61528	98.0684
7.51528	95.8799	7.66528	98.4893
7.56528	95.4478	7.71528	98.8878
7.61528	95.9559	7.76528	98.3339
7.66528	96.0782	7.81528	98.5269
7.71528	97.0273	7.86528	98.6347
7.76528	96.6421	7.91528	99.3507
7.81528	95.8088	7.96528	99.1376
7.86528	97.0207	8.01528	99.0249
7.91528	97.2702	8.06528	98.5571
7.96528	97.2344	8.11528	98.7091
8.01528	96.2962	8.16528	99.2128
8.06528	96.1772	8.21528	100.454
8.11528	97.2006	8.26528	100.129
8.16528	96.1105	8.31528	99.1538
8.21528	98.8049	8.36528	97.5885
8.26528	96.8946	8.41528	100.503
8.31528	97.8469	8.46528	99.5523
8.36528	98.4309	8.51528	100.254
8.41528	98.3737	8.56528	97.5298
8.46528	96.2075	8.61528	101.579
8.51528	97.7316	8.66528	100.825
8.56528	97.918	8.71528	98.7769
8.61528	98.4256	8.76528	100.118
8.66528	97.0473	8.81528	101.052
8.71528	97.5736	8.86528	99.8469
8.76528	98.4982	8.91528	99.1235
8.81528	99.3851	8.96528	99.7609
8.86528	98.8412	9.01528	101.111
8.91528	98.2093	9.06528	100.759
8.96528	97.7468	9.11528	102.086
9.01528	98.6484	9.16528	100.802
9.06528	99.0514	9.21528	99.5166
9.11528	100.705	9.26528	99.8067
9.16528	100.964	9.31528	99.8674
9.21528	100.68	9.36528	102.106
9.26528	100.097	9.41528	100.145
9.31528	99.4492	9.46528	102.232
9.36528	99.8155	9.51528	101.844
9.41528	99.4959	9.56528	100.827
9.46528	99.9621	9.61528	100.277
9.51528	98.8175	9.66528	100.943
9.56528	98.8137	9.71528	101.688
9.61528	100.116	9.76528	101.65
9.66528	100.959	9.81528	100.635
9.71528	101.421	9.86529	100.4
9.76528	101.14	9.91529	102.712
9.81528	100.486	9.96529	101.879
9.86529	100.966	10.0153	100.737
9.91529	100.557	10.0653	101.858
9.96529	100.096	10.1153	101.445
10.0153	100.867	10.1653	100.628
10.0653	99.8891	10.2153	101.036
10.1153	101.871	10.2653	102.378
10.1653	102.231	10.3153	102.316
10.2153	102.525	10.3653	101.904
10.2653	101.743	10.4153	102.41
10.3153	101.816	10.4653	101.892
10.3653	101.236	10.5153	102.224
10.4153	101.838	10.5653	103.353
10.4653	102.053	10.6153	102.773
10.5153	102.45	10.6653	102.393
10.5653	102.403	10.7153	102.246
10.6153	101.334	10.7653	102.664
10.6653	102.103	10.8153	102.897
10.7153	102.722	10.8653	102.65
10.7653	102.878	10.9153	103.416
10.8153	102.141	10.9653	102.934
10.8653	103.219	11.0153	103.73
10.9153	102.526	11.0653	102.679
10.9653	102.953	11.1153	102.827
11.0153	103.45	11.1653	102.465
11.0653	103.056	11.2153	103.058
11.1153	102.733	11.2653	103.844
11.1653	103.174	11.3153	104.406
11.2153	103.324	11.3653	103.38
11.2653	102.695	11.4153	102.801
11.3153	103.39	11.4653	102.648
11.3653	103.339	11.5153	105.575
11.4153	102.638	11.5653	103.912
11.4653	103.587	11.6153	102.429
11.5153	102.947	11.6653	104.701
11.5653	103.525	11.7153	103.55
11.6153	103.831	11.7653	103.447
11.6653	103.354	11.8153	105.531
11.7153	103.828	11.8653	103.002
11.7653	103.819	11.9153	103.363
11.8153	103.49	11.9653	105.185
11.8653	102.951	12.0153	105.834
11.9153	103.676	12.0653	104.825
11.9653	104.651	12.1153	105.075
12.0153	103.919	12.1653	104.996
12.0653	103.509	12.2153	105.064
12.1153	103.493	12.2653	106.262
12.1653	104.303	12.3153	104.765
12.2153	103.239	12.3653	104.542
12.2653	103.601	12.4153	104.846
12.3153	104.317	12.4653	105.528
12.3653	104.63	12.5153	104.125
12.4153	104.127	12.5653	104.376
12.4653	103.139	12.6153	105.138
12.5153	104.274	12.6653	106.387
12.5653	104.555	12.7153	104.042
12.6153	104.382	12.7653	105.361
12.6653	104.034	12.8153	104.649
12.7153	103.993	12.8653	106.278
12.7653	104.749	12.9153	105.408
12.8153	104.712	12.9653	107.046
12.8653	104.65	13.0153	106.487
12.9153	104.238	13.0653	106.189
12.9653	104.389	13.1153	105.607
13.0153	104.459	13.1653	105.082
13.0653	104.817	13.2153	106.751
13.1153	104.695	13.2653	106.922
13.1653	104.566	13.3153	105.328
13.2153	104.946	13.3653	105.493
13.2653	104.32	13.4153	105.612
13.3153	104.794	13.4653	106.17
13.3653	104.597	13.5153	106.42
13.4153	105.013	13.5653	106.497
13.4653	104.766	13.6153	105.836
13.5153	105.683	13.6653	106.798
13.5653	105.28	13.7153	106.753
13.6153	104.783	13.7653	106.725
13.6653	104.893	13.8153	106.842
13.7153	105.18	13.8653	106.272
13.7653	105.048	13.9153	106.431
13.8153	105.339	13.9653	106.555
13.8653	105.419	14.0153	107.155
13.9153	105.053	14.0653	106.809
13.9653	104.962	14.1153	107.197
14.0153	105.372	14.1653	106.841
14.0653	105.479	14.2153	107.01
14.1153	105.147	14.2653	108.465
14.1653	105.362	14.3153	107.069
14.2153	104.815	14.3653	106.187
14.2653	105.844	14.4153	107.613
14.3153	105.097	14.4653	107.224
14.3653	105.358	14.5153	107.621
14.4153	105.694	14.5653	107.08
14.4653	106.052	14.6153	107.701
14.5153	105.932	14.6653	106.476
14.5653	104.327	14.7153	108.878
14.6153	105.911	14.7653	107.999
14.6653	106.233	14.8153	107.785
14.7153	105.411	14.8653	108.379
14.7653	105.351	14.9153	108.006
14.8153	106.063	14.9653	107.33
14.8653	106.715	15.0153	108.545
14.9153	105.609	15.0653	108.694
14.9653	105.874	15.1153	108.274
15.0153	105.849	15.1653	108.271
15.0653	105.705	15.2153	109.122
15.1153	105.719	15.2653	108.861
15.1653	105.973	15.3153	108.992
15.2153	107.186	15.3653	108.4
15.2653	106.262	15.4153	109.346
15.3153	106.092	15.4653	109.099
15.3653	106.016	15.5153	109.842
15.4153	106.78	15.5653	109.323
15.4653	106.822	15.6153	109.276
15.5153	106.54	15.6653	109.519
15.5653	106.511	15.7153	109.443
15.6153	106.586	15.7653	109.507
15.6653	106.061	15.8153	110.145
15.7153	107.06	15.8653	109.471
15.7653	106.871	15.9153	109.662
15.8153	106.999	15.9653	108.854
15.8653	106.675	16.0153	109.164
15.9153	107.431	16.0653	109.937
15.9653	106.919	16.1153	109.198
16.0153	107.854	16.1653	109.765
16.0653	106.825	16.2153	110.3
16.1153	106.638	16.2653	110.019
16.1653	107.78	16.3153	110.919
16.2153	106.916	16.3653	109.985
16.2653	106.914	16.4153	109.608
16.3153	107.079	16.4653	109.94
16.3653	107.392	16.5153	110.769
16.4153	107.805	16.5653	110.661
16.4653	107.292	16.6153	109.82
16.5153	106.711	16.6653	110.288
16.5653	107.572	16.7153	110.591
16.6153	107.432	16.7653	110.636
16.6653	107.693	16.8153	110.5
16.7153	107.641	16.8653	110.868
16.7653	107.793	16.9153	110.079
16.8153	107.471	16.9653	109.956
16.8653	107.935	17.0153	111.163
16.9153	107.314	17.0653	110.346
16.9653	107.665	17.1153	110.689
17.0153	108.417	17.1653	110.431
17.0653	108.091	17.2153	110.696
17.1153	107.709	17.2653	110.232
17.1653	107.89	17.3153	111.207
17.2153	108.16	17.3653	110.767
17.2653	107.66	17.4153	110.845
17.3153	108.457	17.4653	110.392
17.3653	108.656	17.5153	111.299
17.4153	107.415	17.5653	110.285
17.4653	108.235	17.6153	110.778
17.5153	108.288	17.6653	111.203
17.5653	107.874	17.7153	110.863
17.6153	108.155	17.7653	110.8
17.6653	108.239	17.8153	111.396
17.7153	108.493	17.8653	110.732
17.7653	108.217	17.9153	110.684
17.8153	108.194	17.9653	112.024
17.8653	108.816	18.0153	111.595
17.9153	108.53	18.0653	110.924
17.9653	108.17	18.1153	111.691
18.0153	108.862	18.1653	111.812
18.0653	108.813	18.2153	111.09
18.1153	107.956	18.2653	111.951
18.1653	108.883	18.3153	112.458
18.2153	109.136	18.3653	110.696
18.2653	109.196	18.4153	112.398
18.3153	108.405	18.4653	111.71
18.3653	109.113	18.5153	111.863
18.4153	108.554	18.5653	111.923
18.4653	108.458	18.6153	111.739
18.5153	108.904	18.6653	112.655
18.5653	108.874	18.7153	112.598
18.6153	110.044	18.7653	111.101
18.6653	109.354	18.8153	112.41
18.7153	109.78	18.8653	112.802
18.7653	109.107	18.9153	113.153
18.8153	109.331	18.9653	113.682
18.8653	109.819	19.0153	113.258
18.9153	109.622	19.0653	130.265
18.9653	109.659	19.1153	130.276
19.0153	109.418	19.1653	132.278
19.0653	109.836	19.2153	132.986
19.1153	109.788	19.2653	130.828
19.1653	109.406	19.3153	132.073
19.2153	109.454	19.3653	131.766
19.2653	109.337	19.4153	132.19
19.3153	109.597	19.4653	132.66
19.3653	109.751	19.5153	133.244
19.4153	109.339	19.5653	133.163
19.4653	109.606	19.6153	133.04
19.5153	109.443	19.6653	133.59
19.5653	110.106	19.7153	133.523
19.6153	109.595	19.7653	133.497
19.6653	109.288	19.8153	134.233
19.7153	109.857	19.8653	133.522
19.7653	109.853	19.9153	133.658
19.8153	109.837	19.9653	133.173
19.8653	109.377	20.0153	133.783
19.9153	110.25	20.0653	133.466
19.9653	109.803	20.1153	133.971
20.0153	109.321	20.1653	133.864
20.0653	110.024	20.2153	134.356
20.1153	110.122	20.2653	134.304
20.1653	109.975	20.3153	134.216
20.2153	109.956	20.3653	135.078
20.2653	109.811	20.4153	134.228
20.3153	109.846	20.4653	134.248
20.3653	109.851	20.5153	134.384
20.4153	110.18	20.5653	134.463
20.4653	110.081	20.6153	135.518
20.5153	110.176	20.6653	135.548
20.5653	109.892	20.7153	135.208
20.6153	109.796	20.7653	134.744
20.6653	110.226	20.8153	135.289
20.7153	109.995	20.8653	134.879
20.7653	110.165	20.9153	135.417
20.8153	110.028	20.9653	135.263
20.8653	109.889	21.0153	135.155
20.9153	109.905	21.0653	135.085
20.9653	110.992	21.1153	136.121
21.0153	110.644	21.1653	135.874
21.0653	110.066	21.2153	136.154
21.1153	109.95	21.2653	135.29
21.1653	109.812	21.3153	134.434
21.2153	110.391	21.3653	135.011
21.2653	110.491	21.4153	135.807
21.3153	110.138	21.4653	135.777
21.3653	110.014	21.5153	135.873
21.4153	109.996	21.5653	135.505
21.4653	110.097	21.6153	135.187
21.5153	109.862	21.6653	135.276
21.5653	111.008	21.7153	134.595
21.6153	110.732	21.7653	135.547
21.6653	109.936	21.8153	135.628
21.7153	109.865	21.8653	134.991
21.7653	110.866	21.9153	135.237
21.8153	111.093	21.9653	136.006
21.8653	110.089	22.0153	136.247
21.9153	110.03	22.0653	135.477
21.9653	110.143	22.1153	135.966
22.0153	110.8	22.1653	135.089
22.0653	110.014	22.2153	136.605
22.1153	110.198	22.2653	135.961
22.1653	110.837	22.3153	136.248
22.2153	110.267	22.3653	135.554
22.2653	110.593	22.4153	136.574
22.3153	110.586	22.4653	136.28
22.3653	110.921	22.5153	135.938
22.4153	110.31	22.5653	135.318
22.4653	110.708	22.6153	136.114
22.5153	110.279	22.6653	136.179
22.5653	110.601	22.7153	136.044
22.6153	110.056	22.7653	136.602
22.6653	110.17	22.8153	135.5
22.7153	110.737	22.8653	135.982
22.7653	110.341	22.9153	136.383
22.8153	110.47	22.9653	135.972
22.8653	110.781	23.0153	136.502
22.9153	110.598	23.0653	136.642
22.9653	110.685	23.1153	136.532
23.0153	131.351	23.1653	135.94
23.0653	132.711	23.2153	137.166
23.1153	133.643	23.2653	136.674
23.1653	133.438	23.3153	136.276
23.2153	133.339	23.3653	135.789
23.2653	133.66	23.4153	136.515
23.3153	134.144	23.4653	136.379
23.3653	133.854	23.5153	136.602
23.4153	133.973	23.5653	135.846
23.4653	134.001	23.6153	136.616
23.5153	133.489	23.6653	136.968
23.5653	134.043	23.7153	136.784
23.6153	134.206	23.7653	136.622
23.6653	134.442	23.8153	136.471
23.7153	135.113	23.8653	137.071
23.7653	135.268	23.9153	137.134
23.8153	135.583	23.9653	136.679
23.8653	135.526	24.0153	137.352
23.9153	135.036	24.0653	136.908
23.9653	135.27	24.1153	136.823
24.0153	135.718	24.1653	138.435
24.0653	135.369	24.2153	137.379
24.1153	135.616	24.2653	136.492
24.1653	135.505	24.3153	136.239
24.2153	136.222	24.3653	137.203
24.2653	136.193	24.4153	137.025
24.3153	136.464	24.4653	136.981
24.3653	135.599	24.5153	136.823
24.4153	135.661	24.5653	137.576
24.4653	135.422	24.6153	137.006
24.5153	136.104	24.6653	137.865
24.5653	136.094	24.7153	137.242
24.6153	136.225	24.7653	137.697
24.6653	136.237	24.8153	136.759
24.7153	135.558	24.8653	137.009
24.7653	135.859	24.9153	138.028
24.8153	136.168	24.9653	137.137
24.8653	135.819	25.0153	137.022
24.9153	135.615	25.0653	137.702
24.9653	135.628	25.1153	137.218
25.0153	135.821	25.1653	137.158
25.0653	135.581	25.2153	136.91
25.1153	136.097	25.2653	137.294
25.1653	136.611	25.3153	137.306
25.2153	135.885	25.3653	136.798
25.2653	136.11	25.4153	136.955
25.3153	136.622	25.4653	137.145
25.3653	136.46	25.5153	136.421
25.4153	135.925	25.5653	137.56
25.4653	136.35	25.6153	137.2
25.5153	136.547	25.6653	137.551
25.5653	136.842	25.7153	136.425
25.6153	136.377	25.7653	136.954
25.6653	136.289	25.8153	137.394
25.7153	136.689	25.8653	137.524
25.7653	136.507	25.9153	137.136
25.8153	136.577	25.9653	137.7
25.8653	136.899	26.0153	136.809
25.9153	136.697	26.0653	137.564
25.9653	136.927	26.1153	137.691
26.0153	136.564	26.1653	138.031
26.0653	136.717	26.2153	137.819
26.1153	136.937	26.2653	138.205
26.1653	136.287	26.3153	137.292
26.2153	136.734	26.3653	137.996
26.2653	137.034	26.4153	138.044
26.3153	137.358	26.4653	138.277
26.3653	137.323	26.5153	138.976
26.4153	137.083	26.5653	138.073
26.4653	136.859	26.6153	138.823
26.5153	137.208	26.6653	137.888
26.5653	137.799	26.7153	138.532
26.6153	137.403	26.7653	138.901
26.6653	137.246	26.8153	139.123
26.7153	137.168	26.8653	138.662
26.7653	137.167	26.9153	137.896
26.8153	138.203	26.9653	138.185
26.8653	137.564	27.0153	140.085
26.9153	137.525	27.0653	138.031
26.9653	137.353	27.1153	138.841
27.0153	137.549	27.1653	138.447
27.0653	138.295	27.2153	138.964
27.1153	137.704	27.2653	138.482
27.1653	137.406	27.3153	138.126
27.2153	137.753	27.3653	137.699
27.2653	137.88	27.4153	142.475
27.3153	138.483	27.4653	138.254
27.3653	138.047	27.5153	137.924
27.4153	137.031	27.5653	138.156
27.4653	138.882	27.6153	139.069
27.5153	138.916	27.6653	138.853
27.5653	137.407	27.7153	140.988
27.6153	137.628	27.7653	138.663
27.6653	139.087	27.8153	139.47
27.7153	138.223	27.8653	138.926
27.7653	138.193	27.9153	139.478
27.8153	138.53	27.9653	139.072
27.8653	138.206	28.0153	138.634
27.9153	138.446	28.0653	139.215
27.9653	138.601	28.1153	140.467
28.0153	137.855	28.1653	138.956
28.0653	138.632	28.2153	138.774
28.1153	138.738	28.2653	139.097
28.1653	138.465	28.3153	141.622
28.2153	138.462	28.3653	139.27
28.2653	137.999	28.4153	140.562
28.3153	139.035	28.4653	138.768
28.3653	138.741	28.5153	137.911
28.4153	138.209	28.5653	142.453
28.4653	138.907	28.6153	140.188
28.5153	138.828	28.6653	140.677
28.5653	138.769	28.7153	139.758
28.6153	138.84	28.7653	139.714
28.6653	138.611	28.8153	142.068
28.7153	138.811	28.8653	139.987
28.7653	138.841	28.9153	139.958
28.8153	139.137	28.9653	140.738
28.8653	138.678	29.0153	141.264
28.9153	138.801	29.0653	140.143
28.9653	138.806	29.1153	141.062
29.0153	139.227	29.1653	141.245
29.0653	138.815	29.2153	140.441
29.1153	139.573	29.2653	140.816
29.1653	138.828	29.3153	140.829
29.2153	138.741	29.3653	140.528
29.2653	139.273	29.4153	140.992
29.3153	139.528	29.4653	140.963
29.3653	139.031	29.5153	139.458
29.4153	139.349	29.5653	141.458
29.4653	138.805	29.6153	140.529
29.5153	139.29	29.6653	139.881
29.5653	139.397	29.7153	142.04
29.6153	139.196	29.7653	141.403
29.6653	139.494	29.8153	140.26
29.7153	139.275	29.8653	141.208
29.7653	139.524	29.9153	141.09
29.8153	139.371	29.9653	140.827
29.8653	139.893	30.0153	140.927
29.9153	139.773
29.9653	139.055
30.0153	139.932
30.0653	139.952
30.1153	139.17
30.1653	139.856
30.2153	140.031
30.2653	140.16
30.3153	139.59
30.3653	139.538
30.4153	139.994
30.4653	139.873
30.5153	139.831
30.5653	139.934
30.6153	139.876
30.6653	139.579
30.7153	140.539
30.7653	139.962
30.8153	140.03
30.8653	139.723
30.9153	139.913
30.9653	139.996

## Sheet: Figure 1e
Figure 1e. Repeated stretching measurements of H2B-nucleosome and ubH2B-nucleosome.
H2B-1st Force (pN)	H2B-1st Ext. (nm)	H2B-2nd Force (pN)	H2B-2nd Ext.(nm)	H2B-3rd Force (pN)	H2B-3rd Ext. (nm)	ubH2B-1st Force (pN)	ubH2B-1st Ext. (nm)	ubH2B-2nd Force (pN)	ubH2B-2nd Ext. (nm)	ubH2B-3rd Force (pN)	ubH2B-3rd Ext. (nm)
0.615271	68.9429	1.31528	90.4275	0.915272	112.292	0.615271	62.7266	2.21528	73.3793	0.715272	99.512
0.665272	68.4026	1.36528	91.4658	0.965272	112.176	0.665272	61.8731	2.26528	76.4581	0.765272	99.4395
0.715272	68.1623	1.41528	92.0414	1.01527	111.822	0.765272	65.0156	2.31528	72.942	0.815272	100.737
0.765272	68.4688	1.46528	92.844	1.06527	111.76	0.815272	67.2073	2.36528	73.4002	0.865272	101.263
0.815272	69.0127	1.51528	94.099	1.11527	111.921	0.865272	65.4534	2.41528	72.9363	0.915272	103.332
0.865272	68.7323	1.56528	92.4482	1.16527	111.849	0.915272	65.1923	2.46528	74.6872	0.965272	99.39
0.915272	70.3753	1.61528	92.6573	1.21528	112.97	0.965272	67.8736	2.51528	74.5874	1.01527	102.902
0.965272	68.4132	1.66528	93.2171	1.26528	113.214	1.01527	66.3952	2.56528	73.2835	1.06527	105.057
1.01527	68.5793	1.71528	93.1056	1.31528	110.882	1.06527	62.1964	2.61528	73.991	1.11527	102.151
1.06527	70.1567	1.76528	93.868	1.36528	112.914	1.11527	67.6665	2.66528	74.8498	1.16527	99.456
1.11527	68.8976	1.81528	91.9015	1.41528	112.111	1.16527	66.7159	2.71528	75.2803	1.21528	102.883
1.16527	70.7176	1.86528	94.2331	1.46528	114.06	1.21528	66.9163	2.76528	76.9813	1.26528	105.846
1.21528	69.3449	1.91528	91.935	1.51528	113.58	1.26528	68.8061	2.81528	74.8024	1.31528	105.025
1.26528	68.8071	1.96528	93.4997	1.56528	110.961	1.31528	70.3436	2.86528	74.6836	1.36528	99.3445
1.31528	69.9079	2.01528	93.0768	1.61528	114.14	1.36528	68.8073	2.91528	73.9041	1.41528	103.326
1.36528	69.6291	2.06528	93.7261	1.66528	112.214	1.41528	68.6259	2.96528	75.9229	1.46528	104.354
1.41528	69.0651	2.11528	91.9396	1.71528	113.536	1.46528	68.796	3.01528	73.9739	1.51528	100.286
1.46528	70.2008	2.16528	93.4082	1.76528	111.462	1.51528	67.1703	3.06528	72.9267	1.56528	103.666
1.51528	70.8899	2.21528	92.3176	1.81528	112.995	1.56528	68.2886	3.11528	74.1372	1.61528	106.084
1.56528	69.4719	2.26528	94.0629	1.86528	113.259	1.61528	68.1225	3.16528	77.1527	1.66528	101.858
1.61528	70.1656	2.31528	93.4617	1.91528	112.699	1.66528	66.5601	3.21528	75.3697	1.71528	104.095
1.66528	69.9267	2.36528	95.0294	1.96528	113.262	1.71528	69.5768	3.26528	73.4211	1.76528	103.074
1.71528	70.1133	2.41528	94.5624	2.01528	114.545	1.76528	62.0486	3.31528	75.7817	1.81528	104.108
1.76528	70.9359	2.46528	92.0882	2.06528	112.911	1.86528	65.5799	3.36528	76.6936	1.86528	103.419
1.81528	70.1168	2.51528	94.2688	2.11528	111.478	1.96528	74.7244	3.41528	75.1167	1.96528	99.9583
1.86528	70.245	2.56528	94.2125	2.16528	114.972	2.01528	68.6538	3.46528	76.6164	2.01528	102.322
1.91528	71.1849	2.61528	93.2627	2.21528	111.895	2.06528	67.0866	3.51528	77.0651	2.06528	102.549
1.96528	70.7215	2.66528	95.0373	2.26528	113.161	2.11528	67.711	3.56528	78.0761	2.11528	105.496
2.01528	70.226	2.71528	95.1729	2.31528	114.56	2.16528	67.6485	3.61528	76.6456	2.16528	106.242
2.06528	70.3881	2.76528	94.2857	2.36528	114.185	2.21528	66.4533	3.66528	76.4056	2.21528	104.505
2.11528	72.6037	2.81528	93.9218	2.41528	113.275	2.26528	70.9572	3.71528	76.8224	2.26528	104.747
2.16528	72.8806	2.86528	95.362	2.46528	113.429	2.31528	69.4884	3.76528	77.1122	2.31528	105.088
2.21528	70.7674	2.91528	95.5351	2.51528	114.197	2.36528	69.6146	3.81528	78.3759	2.36528	104.592
2.26528	71.2726	2.96528	96.2303	2.56528	112.664	2.41528	67.9855	3.86528	78.8506	2.41528	104.173
2.31528	71.5095	3.01528	93.4824	2.61528	113.122	2.46528	63.1385	3.91528	79.8731	2.46528	106.054
2.36528	71.2041	3.06528	95.1458	2.66528	116.588	2.51528	61.3125	3.96528	78.6051	2.51528	106.649
2.41528	72.7753	3.11528	95.7661	2.71528	113.468	2.56528	87.6789	4.01528	79.7239	2.56528	105.985
2.46528	72.034	3.16528	94.804	2.76528	113.545	2.61528	85.6294	4.06528	81.3093	2.61528	106.397
2.51528	72.4955	3.21528	94.9664	2.81528	113.873	2.66528	87.0972	4.11528	80.1637	2.66528	106.464
2.56528	71.6307	3.26528	95.8272	2.86528	113.337	2.71528	86.4417	4.16528	81.432	2.71528	105.954
2.61528	72.2932	3.31528	95.1173	2.91528	113.652	2.76528	87.5047	4.21528	80.3401	2.76528	108.041
2.66528	73.3068	3.36528	95.6557	2.96528	114.419	2.81528	87.3091	4.26528	80.6366	2.81528	109.402
2.71528	70.587	3.41528	95.6973	3.01528	116.158	2.86528	87.624	4.31528	82.8232	2.86528	105.518
2.76528	72.98	3.46528	95.0423	3.06528	112.744	2.91528	83.3526	4.36528	81.315	2.91528	107.969
2.81528	74.3949	3.51528	96.0975	3.11528	115.134	2.96528	85.8574	4.41528	80.1856	2.96528	105.689
2.86528	71.5111	3.56528	94.6924	3.16528	114.748	3.01528	86.2384	4.46528	79.5869	3.01528	106.075
2.91528	70.9539	3.61528	97.4341	3.21528	113.992	3.06528	86.2845	4.51528	81.3132	3.06528	109.997
2.96528	74.58	3.66528	97.8862	3.26528	112.792	3.11528	85.7041	4.56528	81.0375	3.11528	106.602
3.01528	74.6908	3.71528	89.5335	3.31528	115.424	3.16528	86.7978	4.61528	79.8682	3.16528	108.164
3.06528	71.3822	3.76528	99.3273	3.36528	115.593	3.21528	88.8183	4.66528	80.9034	3.21528	107.228
3.11528	72.5028	3.81528	100.013	3.41528	113.935	3.26528	89.0449	4.71528	83.5307	3.26528	107.87
3.16528	74.2638	3.86528	93.0103	3.46528	113.162	3.31528	88.5271	4.76528	80.6238	3.31528	109.072
3.21528	74.0566	3.91528	96.8477	3.51528	113.307	3.36528	88.1214	4.81528	78.266	3.36528	108.074
3.26528	72.2017	3.96528	96.5845	3.56528	114.881	3.41528	89.4817	4.86528	79.0825	3.41528	108.773
3.31528	73.4566	4.01528	94.963	3.61528	116.851	3.46528	95.401	4.91528	81.0804	3.46528	108.036
3.36528	74.1301	4.06528	97.7157	3.66528	115.362	3.51528	93.0214	4.96528	80.503	3.51528	107.725
3.41528	73.7241	4.11528	96.3394	3.71528	113.92	3.56528	92.5149	5.01528	80.6909	3.56528	108.805
3.46528	73.0424	4.16528	95.1419	3.76528	112.869	3.61528	92.2518	5.06528	80.5067	3.61528	110.076
3.51528	72.6106	4.21528	95.8398	3.81528	117.936	3.66528	92.2879	5.11528	82.3088	3.66528	107.783
3.56528	74.8726	4.26528	96.8578	3.86528	114.091	3.71528	92.8118	5.16528	81.9028	3.71528	108.121
3.61528	72.7924	4.31528	97.8133	3.91528	112.616	3.76528	91.2902	5.21528	81.0103	3.76528	109.502
3.66528	73.6721	4.36528	97.9646	3.96528	116.606	3.81528	96.4	5.26528	81.1667	3.81528	109.378
3.71528	74.0186	4.41528	93.0414	4.01528	116.738	3.86528	95.9725	5.31528	82.6853	3.86528	107.725
3.76528	73.823	4.46528	94.2777	4.06528	115.859	3.91528	98.7229	5.36528	80.6532	3.91528	110.759
3.81528	73.8974	4.51528	97.9316	4.11528	117.053	3.96528	95.3878	5.41528	81.8029	3.96528	107.768
3.86528	73.5878	4.56528	98.0117	4.16528	115.587	4.01528	95.3222	5.46528	83.7292	4.01528	108.654
3.91528	73.0242	4.61528	94.3161	4.21528	113.441	4.06528	96.5598	5.51528	81.6543	4.06528	110.567
3.96528	91.3175	4.66528	95.7658	4.26528	113.946	4.11528	98.4819	5.56528	83.0369	4.11528	109.265
4.01528	92.1407	4.71528	96.1944	4.31528	118.062	4.16528	99.0859	5.61528	83.7767	4.16528	109.848
4.06528	93.5587	4.76528	96.7479	4.36528	116.418	4.21528	97.7909	5.66528	81.3425	4.21528	110.385
4.11528	93.5386	4.81528	95.3259	4.41528	114.608	4.26528	94.251	5.71528	82.0682	4.26528	109.553
4.16528	94.5924	4.86528	98.4323	4.46528	116.219	4.31528	98.5465	5.76528	81.1177	4.31528	108.778
4.21528	94.1904	4.91528	99.9088	4.51528	115.391	4.36528	96.1753	5.81528	82.8111	4.36528	110.592
4.26528	94.3429	4.96528	96.2681	4.56528	116.235	4.41528	96.6387	5.86528	81.2869	4.41528	110.318
4.31528	95.4972	5.01528	93.9533	4.61528	114.678	4.46528	97.6654	5.91528	82.3487	4.46528	110.177
4.36528	93.5601	5.06528	98.4519	4.66528	113.61	4.51528	99.1889	5.96528	82.1717	4.51528	109.442
4.41528	95.3683	5.11528	96.0757	4.71528	117.61	4.56528	97.3938	6.01528	81.6685	4.56528	110.514
4.46528	95.385	5.16528	98.2752	4.76528	119.424	4.61528	97.3549	6.06528	84.8134	4.61528	109.186
4.51528	94.6414	5.21528	98.1232	4.81528	117.88	4.66528	99.2441	6.11528	83.7658	4.66528	108.621
4.56528	94.666	5.26528	97.7197	4.86528	114.04	4.71528	96.1243	6.16528	85.2789	4.71528	109.569
4.61528	95.3102	5.31528	97.0038	4.91528	117.906	4.76528	97.658	6.21528	85.7486	4.76528	110.135
4.66528	97.2036	5.36528	96.4719	4.96528	115.52	4.81528	98.5131	6.26528	85.2242	4.81528	109.945
4.71528	96.3484	5.41528	96.9415	5.01528	117.575	4.86528	96.8017	6.31528	87.173	4.86528	110.989
4.76528	96.0036	5.46528	97.0755	5.06528	117.733	4.91528	99.1495	6.36528	85.8471	4.91528	111.525
4.81528	95.9904	5.51528	97.119	5.11528	117.744	4.96528	98.9237	6.41528	87.4129	4.96528	109.751
4.86528	97.2239	5.56528	98.1922	5.16528	115.565	5.01528	96.833	6.46528	87.0239	5.01528	108.646
4.91528	96.3776	5.61528	97.9671	5.21528	119.008	5.06528	99.1799	6.51528	84.7208	5.06528	109.648
4.96528	95.6595	5.66528	96.3905	5.26528	118.139	5.11528	98.3227	6.56528	86.2809	5.11528	109.529
5.01528	93.9929	5.71528	95.5902	5.31528	116.684	5.16528	97.9872	6.61528	86.932	5.16528	110.78
5.06528	98.5402	5.76528	97.5257	5.36528	113.93	5.21528	96.3693	6.66528	86.9232	5.21528	110.344
5.11528	98.3554	5.81528	96.8878	5.41528	117.674	5.26528	99.4911	6.71528	83.6371	5.26528	112.03
5.16528	97.3317	5.86528	97.2753	5.46528	119.889	5.31528	97.7557	6.76528	85.4466	5.31528	110.668
5.21528	98.3278	5.91528	99.2806	5.51528	117.328	5.36528	99.7012	6.81528	87.0614	5.36528	111.688
5.26528	98.7676	5.96528	97.9683	5.56528	115.334	5.41528	99.8957	6.86528	86.1227	5.41528	110.764
5.31528	95.0953	6.01528	98.2248	5.61528	114.499	5.46528	98.4448	6.91528	86.9883	5.46528	111.048
5.36528	96.5418	6.06528	97.4435	5.66528	119.102	5.51528	98.0785	6.96528	86.5391	5.51528	110.118
5.41528	97.4201	6.11528	96.4983	5.71528	119.345	5.56528	97.3928	7.01528	85.6837	5.56528	111.566
5.46528	98.1178	6.16528	98.8978	5.76528	115.556	5.61528	99.8408	7.06528	82.9603	5.61528	111.553
5.51528	99.1974	6.21528	96.7352	5.81528	117.903	5.66528	97.0279	7.11528	85.5321	5.66528	112.075
5.56528	96.2547	6.26528	97.7729	5.86528	119.191	5.71528	99.4391	7.16528	86.2857	5.71528	111.207
5.61528	97.2627	6.31528	97.6782	5.91528	117.657	5.76528	98.3065	7.21528	84.7646	5.76528	112.381
5.66528	99.9304	6.36528	96.947	5.96528	118.138	5.81528	99.0871	7.26528	85.5762	5.81528	112.134
5.71528	99.3608	6.41528	98.4667	6.01528	118.89	5.86528	100.956	7.31528	84.3837	5.86528	110.562
5.76528	97.6814	6.46528	97.4147	6.06528	115.53	5.91528	100.407	7.36528	81.9916	5.91528	111.158
5.81528	99.3301	6.51528	97.4309	6.11528	117.333	5.96528	98.2976	7.41528	86.3875	5.96528	109.717
5.86528	100.172	6.56528	95.6695	6.16528	118.509	6.01528	99.9103	7.46528	86.87	6.01528	112.324
5.91528	99.1911	6.61528	98.6947	6.21528	119.285	6.06528	100.07	7.51528	86.8588	6.06528	113.067
5.96528	97.0968	6.66528	100.449	6.26528	118.465	6.11528	99.0222	7.56528	87.1425	6.11528	111.018
6.01528	99.8149	6.71528	98.8432	6.31528	119.428	6.16528	99.1439	7.61528	86.3178	6.16528	110.18
6.06528	100.298	6.76528	97.4668	6.36528	116.246	6.21528	100.417	7.66528	85.9403	6.21528	113.363
6.11528	99.8442	6.81528	98.0166	6.41528	113.635	6.26528	102.384	7.71528	86.521	6.26528	112.311
6.16528	96.3992	6.86528	98.4427	6.46528	117.381	6.31528	103.374	7.76528	86.7324	6.31528	111.241
6.21528	99.2493	6.91528	99.4818	6.51528	122.679	6.36528	102.526	7.81528	88.0133	6.36528	112.951
6.26528	98.8687	6.96528	98.5367	6.56528	120.335	6.41528	102.199	7.86528	89.6024	6.41528	112.936
6.31528	99.4896	7.01528	97.8661	6.61528	117.528	6.46528	102.37	7.91528	90.2545	6.46528	111.664
6.36528	99.3362	7.06528	98.6254	6.66528	118.956	6.51528	102	7.96528	87.0087	6.51528	113.251
6.41528	100.032	7.11528	99.5243	6.71528	118.644	6.56528	101.472	8.01528	88.8662	6.56528	110.664
6.46528	99.4291	7.16528	98.7577	6.76528	118.474	6.61528	100.091	8.06528	89.9167	6.61528	112.428
6.51528	98.9598	7.21528	98.5326	6.81528	119.347	6.66528	101.421	8.11528	88.394	6.66528	113.085
6.56528	100.255	7.26528	100.861	6.86528	119.214	6.71528	100.434	8.16528	89.5394	6.71528	113.06
6.61528	100.026	7.31528	98.6927	6.91528	118.868	6.76528	100.64	8.21528	89.4677	6.76528	111.937
6.66528	99.2358	7.36528	99.0456	6.96528	119.818	6.81528	101.166	8.26528	90.3782	6.81528	112.318
6.71528	99.3932	7.41528	99.5013	7.01528	119.098	6.86528	100.127	8.31528	90.4333	6.86528	113.269
6.76528	99.8591	7.46528	99.3549	7.06528	118.874	6.91528	98.3086	8.36528	90.8303	6.91528	112.449
6.81528	101.019	7.51528	98.3801	7.11528	119.543	6.96528	98.9874	8.41528	91.9517	6.96528	111.91
6.86528	100.655	7.56528	100.367	7.16528	120.022	7.01528	99.117	8.46528	91.6217	7.01528	114.195
6.91528	99.4884	7.61528	100.317	7.21528	119.08	7.06528	99.0995	8.51528	91.4854	7.06528	112.47
6.96528	99.33	7.66528	99.452	7.26528	119.533	7.11528	99.9766	8.56528	91.6867	7.11528	111.953
7.01528	101.019	7.71528	98.6974	7.31528	119.729	7.16528	98.9872	8.61528	91.445	7.16528	111.75
7.06528	100.458	7.76528	99.1983	7.36528	119.853	7.21528	99.7542	8.66528	91.8714	7.21528	112.523
7.11528	100.496	7.81528	100.83	7.41528	118.973	7.26528	100.096	8.71528	90.4017	7.26528	112.674
7.16528	99.9718	7.86528	100.007	7.46528	119.792	7.31528	99.2522	8.76528	90.7784	7.31528	112.882
7.21528	100.145	7.91528	99.2634	7.51528	120.287	7.36528	98.5286	8.81528	91.3702	7.36528	112.211
7.26528	99.2561	7.96528	99.9655	7.56528	119.512	7.41528	98.4408	8.86528	90.1717	7.41528	113.824
7.31528	100.724	8.01528	100.803	7.61528	119.621	7.46528	100.491	8.91528	90.1642	7.46528	113.436
7.36528	100.892	8.06528	100.19	7.66528	119.961	7.51528	100.329	8.96528	91.3128	7.51528	113.237
7.41528	100.504	8.11528	99.7763	7.71528	121.613	7.56528	101.162	9.01528	90.5489	7.56528	113.828
7.46528	101.2	8.16528	100.304	7.76528	118.562	7.61528	100.334	9.06528	90.2068	7.61528	112.316
7.51528	100.12	8.21528	101.061	7.81528	119.864	7.66528	101.783	9.11528	89.6448	7.66528	113.972
7.56528	99.6878	8.26528	98.448	7.86528	119.582	7.71528	102.196	9.16528	90.2826	7.71528	114.594
7.61528	100.196	8.31528	100.645	7.91528	119.571	7.76528	100.854	9.21528	91.3605	7.76528	112.402
7.66528	100.318	8.36528	100.614	7.96528	120.292	7.81528	101.887	9.26528	90.9791	7.81528	113.873
7.71528	101.267	8.41528	99.9851	8.01528	119.833	7.86528	104.348	9.31528	90.7884	7.86528	114.927
7.76528	100.882	8.46528	100.003	8.06528	121.492	7.91528	103.78	9.36528	90.3246	7.91528	111.9
7.81528	100.049	8.51528	100.646	8.11528	119.99	7.96528	104.029	9.41528	90.3141	7.96528	113.701
7.86528	101.261	8.56528	100.169	8.16528	119.023	8.01528	102.261	9.46528	90.3848	8.01528	114.282
7.91528	101.51	8.61528	100.159	8.21528	120.781	8.06528	103.049	9.51528	90.5895	8.06528	113.684
7.96528	101.474	8.66528	100.782	8.26528	120.904	8.11528	104.59	9.56528	91.8232	8.11528	114.392
8.01528	100.536	8.71528	101.974	8.31528	119.921	8.16528	102.121	9.61528	90.0846	8.16528	114.402
8.06528	100.417	8.76528	100.17	8.36528	119.939	8.21528	104.992	9.66528	90.801	8.21528	114.54
8.11528	101.441	8.81528	100.638	8.41528	120.002	8.26528	104.754	9.71528	92.5252	8.26528	114.155
8.16528	100.35	8.86528	101.309	8.46528	121.107	8.31528	102.254	9.76528	92.7558	8.31528	114.626
8.21528	103.045	8.91528	101.456	8.51528	120.204	8.36528	103.383	9.81528	92.8931	8.36528	113.424
8.26528	101.135	8.96528	101.642	8.56528	120.525	8.41528	102.108	9.86529	92.4407	8.41528	115.02
8.31528	102.087	9.01528	99.4015	8.61528	119.798	8.46528	102.66	9.91529	92.744	8.46528	114.262
8.36528	102.671	9.06528	101.408	8.66528	121.265	8.51528	101.987	9.96529	92.1321	8.51528	114.699
8.41528	102.614	9.11528	101.665	8.71528	119.88	8.56528	102.326	10.0153	91.7929	8.56528	114.284
8.46528	100.448	9.16528	100.568	8.76528	121.395	8.61528	101.97	10.0653	91.8271	8.61528	113.689
8.51528	101.972	9.21528	99.8992	8.81528	120.802	8.66528	103.022	10.1153	92.4465	8.66528	115.272
8.56528	102.158	9.26528	101.056	8.86528	121.226	8.71528	103.545	10.1653	90.748	8.71528	115.225
8.61528	102.666	9.31528	102.266	8.91528	120.212	8.76528	102.125	10.2153	92.1221	8.76528	114.253
8.66528	101.287	9.36528	100.517	8.96528	121.173	8.81528	103.81	10.2653	92.637	8.81528	114.496
8.71528	101.814	9.41528	101.01	9.01528	121.052	8.86528	103.144	10.3153	93.2365	8.86528	115.163
8.76528	102.738	9.46528	101.437	9.06528	120.394	8.91528	102.913	10.3653	93.3853	8.91528	115.266
8.81528	103.625	9.51528	101.632	9.11528	121.446	8.96528	103.787	10.4153	93.7185	8.96528	115.248
8.86528	103.081	9.56528	101.304	9.16528	120.823	9.01528	103.316	10.4653	93.8085	9.01528	114.885
8.91528	102.449	9.61528	101.743	9.21528	120.819	9.06528	102.956	10.5153	94.2218	9.06528	115.286
8.96528	101.987	9.66528	101.76	9.26528	121.57	9.11528	104.588	10.5653	93.6748	9.11528	114.819
9.01528	102.888	9.71528	100.759	9.31528	121.09	9.16528	104.888	10.6153	93.8952	9.16528	116.229
9.06528	103.291	9.76528	101.789	9.36528	120.981	9.21528	105.509	10.6653	94.643	9.21528	115.474
9.11528	104.945	9.81528	100.701	9.41528	120.801	9.26528	104.224	10.7153	94.4444	9.26528	115.137
9.16528	105.204	9.86529	101.669	9.46528	121.308	9.31528	103.524	10.7653	94.7151	9.31528	115.244
9.21528	104.92	9.91529	101.277	9.51528	121.6	9.36528	104.018	10.8153	93.7717	9.36528	116.053
9.26528	104.337	9.96529	101.441	9.56528	120.476	9.41528	105.345	10.8653	93.2991	9.41528	115.747
9.31528	103.689	10.0153	102.776	9.61528	121.942	9.46528	104.734	10.9153	93.7795	9.46528	114.093
9.36528	104.056	10.0653	101.085	9.66528	121.332	9.51528	105.551	10.9653	94.3699	9.51528	116.214
9.41528	103.736	10.1153	100.639	9.71528	121.715	9.56528	105.711	11.0153	94.9654	9.56528	115.973
9.46528	104.202	10.1653	102.639	9.76528	121.049	9.61528	104.99	11.0653	94.7201	9.61528	115.873
9.51528	103.057	10.2153	101.493	9.81528	121.762	9.66528	105.148	11.1153	94.6167	9.66528	115.257
9.56528	103.054	10.2653	102.036	9.86529	121.146	9.71528	105.151	11.1653	94.7136	9.71528	115.444
9.61528	104.356	10.3153	101.724	9.91529	121.896	9.76528	103.404	11.2153	94.4864	9.76528	116.399
9.66528	105.199	10.3653	101.471	9.96529	122.374	9.81528	103.516	11.2653	94.8822	9.81528	116.069
9.71528	105.661	10.4153	103.07	10.0153	121.847	9.86529	103.055	11.3153	95.1631	9.86529	116.111
9.76528	105.38	10.4653	101.171	10.0653	121.72	9.91529	104.655	11.3653	95.3615	9.91529	116.071
9.81528	104.726	10.5153	101.358	10.1153	122.252	9.96529	104.497	11.4153	94.5767	9.96529	116.552
9.86529	105.206	10.5653	103.153	10.1653	122.893	10.0153	104.586	11.4653	94.7135	10.0153	114.943
9.91529	104.797	10.6153	102.977	10.2153	121.672	10.0653	104.639	11.5153	95.2238	10.0653	116.619
9.96529	104.336	10.6653	102.072	10.2653	121.635	10.1153	105.304	11.5653	95.3619	10.1153	117.281
10.0153	105.107	10.7153	100.341	10.3153	123.013	10.1653	103.857	11.6153	96.2808	10.1653	117.933
10.0653	104.129	10.7653	102.554	10.3653	122.169	10.2153	104.663	11.6653	96.0684	10.2153	117.452
10.1153	106.111	10.8153	103.134	10.4153	121.955	10.2653	104.417	11.7153	96.3813	10.2653	116.963
10.1653	106.471	10.8653	102.425	10.4653	121.851	10.3153	104.664	11.7653	96.2754	10.3153	117.526
10.2153	106.765	10.9153	102.089	10.5153	122.403	10.3653	104.5	11.8153	96.0131	10.3653	116.607
10.2653	105.983	10.9653	102.388	10.5653	122.241	10.4153	105.537	11.8653	96.6885	10.4153	117.496
10.3153	106.056	11.0153	102.305	10.6153	121.8	10.4653	105.375	11.9153	95.7671	10.4653	117.726
10.3653	105.476	11.0653	102.173	10.6653	123.153	10.5153	104.517	11.9653	96.3431	10.5153	117.718
10.4153	106.078	11.1153	102.569	10.7153	122.18	10.5653	104.926	12.0153	96.4708	10.5653	118.339
10.4653	106.293	11.1653	102.655	10.7653	122.194	10.6153	105.252	12.0653	96.4401	10.6153	117.61
10.5153	106.69	11.2153	101.999	10.8153	123.488	10.6653	104.699	12.1153	95.829	10.6653	117.707
10.5653	106.643	11.2653	102.781	10.8653	122.152	10.7153	104.284	12.1653	96.1012	10.7153	118.497
10.6153	105.574	11.3153	102.978	10.9153	122.372	10.7653	105.104	12.2153	96.464	10.7653	117.557
10.6653	106.343	11.3653	102.682	10.9653	123.655	10.8153	104.138	12.2653	96.7118	10.8153	118.675
10.7153	106.962	11.4153	103.057	11.0153	122.574	10.8653	104.562	12.3153	95.9272	10.8653	118.375
10.7653	107.118	11.4653	102.337	11.0653	122.126	10.9153	104.292	12.3653	96.7885	10.9153	118.197
10.8153	106.381	11.5153	103.93	11.1153	123.691	10.9653	105.257	12.4153	96.1986	10.9653	118.631
10.8653	107.459	11.5653	103.982	11.1653	122.468	11.0153	105.181	12.4653	97.2211	11.0153	118.669
10.9153	106.766	11.6153	103.22	11.2153	123.046	11.0653	104.592	12.5153	97.0653	11.0653	118.194
10.9653	107.193	11.6653	103.184	11.2653	123.442	11.1153	104.147	12.5653	96.3184	11.1153	118.474
11.0153	107.69	11.7153	103.845	11.3153	122.557	11.1653	103.737	12.6153	96.9653	11.1653	119.396
11.0653	107.296	11.7653	103.494	11.3653	123.616	11.2153	104.147	12.6653	97.3135	11.2153	118.637
11.1153	106.973	11.8153	102.917	11.4153	122.478	11.2653	103.916	12.7153	97.0026	11.2653	119.234
11.1653	107.414	11.8653	103.75	11.4653	122.692	11.3153	104.804	12.7653	97.5224	11.3153	119.387
11.2153	107.564	11.9153	105.104	11.5153	124.204	11.3653	103.789	12.8153	97.7494	11.3653	119.297
11.2653	106.935	11.9653	103.978	11.5653	123.438	11.4153	105.28	12.8653	96.5865	11.4153	118.867
11.3153	107.63	12.0153	102.933	11.6153	122.192	11.4653	107.525	12.9153	97.5117	11.4653	118.732
11.3653	107.579	12.0653	103.446	11.6653	124.036	11.5153	106.517	12.9653	96.7705	11.5153	119.725
11.4153	106.878	12.1153	104.111	11.7153	123.346	11.5653	106.02	13.0153	96.6657	11.5653	119.701
11.4653	107.827	12.1653	103.826	11.7653	123.323	11.6153	105.858	13.0653	97.2385	11.6153	120.078
11.5153	107.187	12.2153	104.066	11.8153	123.154	11.6653	107.501	13.1153	97.2247	11.6653	120.007
11.5653	107.765	12.2653	103.921	11.8653	123.534	11.7153	106.115	13.1653	97.4005	11.7153	119.862
11.6153	108.071	12.3153	103.865	11.9153	123.29	11.7653	106.369	13.2153	98.1407	11.7653	119.354
11.6653	107.594	12.3653	104.063	11.9653	123.703	11.8153	105.898	13.2653	97.6235	11.8153	119.582
11.7153	108.068	12.4153	103.881	12.0153	123.084	11.8653	104.911	13.3153	97.9874	11.8653	119.998
11.7653	108.059	12.4653	104.729	12.0653	123.215	11.9153	106.906	13.3653	97.5114	11.9153	120.402
11.8153	107.73	12.5153	104.272	12.1153	123.139	11.9653	105.897	13.4153	97.2557	11.9653	119.848
11.8653	107.191	12.5653	103.959	12.1653	124.027	12.0153	106.847	13.4653	96.2176	12.0153	120.044
11.9153	107.916	12.6153	104.705	12.2153	122.951	12.0653	106.242	13.5153	97.0936	12.0653	120.316
11.9653	108.891	12.6653	104.22	12.2653	123.372	12.1153	106.191	13.5653	96.6504	12.1153	120.508
12.0153	108.159	12.7153	104.826	12.3153	123.174	12.1653	107.49	13.6153	96.4303	12.1653	120.578
12.0653	107.749	12.7653	104.362	12.3653	123.617	12.2153	106.504	13.6653	97.509	12.2153	121.126
12.1153	107.733	12.8153	104.476	12.4153	123.465	12.2653	105.664	13.7153	97.4281	12.2653	120.448
12.1653	108.543	12.8653	104.715	12.4653	122.694	12.3153	106.892	13.7653	98.2763	12.3153	121.162
12.2153	107.479	12.9153	104.469	12.5153	123.397	12.3653	107.791	13.8153	98.2958	12.3653	121.021
12.2653	107.841	12.9653	104.527	12.5653	123.815	12.4153	107.089	13.8653	98.5565	12.4153	121.569
12.3153	108.557	13.0153	104.445	12.6153	123.762	12.4653	107.184	13.9153	98.7172	12.4653	121.048
12.3653	108.87	13.0653	105.108	12.6653	122.823	12.5153	107.257	13.9653	99.2416	12.5153	121.004
12.4153	108.367	13.1153	105.157	12.7153	123.816	12.5653	106.427	14.0153	99.4449	12.5653	122.179
12.4653	107.379	13.1653	105.378	12.7653	124.403	12.6153	107.233	14.0653	99.1101	12.6153	121.682
12.5153	108.514	13.2153	105.984	12.8153	123.068	12.6653	107.353	14.1153	99.2298	12.6653	121.724
12.5653	108.795	13.2653	105.831	12.8653	123.359	12.7153	107.328	14.1653	99.1138	12.7153	121.243
12.6153	108.622	13.3153	105.727	12.9153	124.216	12.7653	106.639	14.2153	98.6649	12.7653	121.364
12.6653	108.274	13.3653	122.598	12.9653	123.131	12.8153	107.134	14.2653	98.9063	12.8153	121.941
12.7153	108.233	13.4153	124.338	13.0153	124.501	12.8653	106.973	14.3153	99.0759	12.8653	121.996
12.7653	108.989	13.4653	125.44	13.0653	124.03	12.9153	107.299	14.3653	99.7847	12.9153	121.819
12.8153	108.952	13.5153	125.542	13.1153	123.628	12.9653	108.001	14.4153	99.5493	12.9653	121.825
12.8653	108.89	13.5653	124.925	13.1653	123.595	13.0153	107.628	14.4653	100.269	13.0153	121.611
12.9153	108.478	13.6153	124.536	13.2153	124.302	13.0653	107.529	14.5153	99.758	13.0653	122.042
12.9653	108.629	13.6653	125.119	13.2653	123.948	13.1153	107.058	14.5653	99.6497	13.1153	122.034
13.0153	108.699	13.7153	125.582	13.3153	123.929	13.1653	107.886	14.6153	99.4574	13.1653	122.101
13.0653	109.057	13.7653	127.377	13.3653	123.701	13.2153	106.551	14.6653	100.718	13.2153	122.123
13.1153	108.935	13.8153	127.526	13.4153	125.164	13.2653	105.948	14.7153	100.894	13.2653	122.184
13.1653	108.806	13.8653	125.902	13.4653	123.552	13.3153	107.491	14.7653	100.875	13.3153	122.56
13.2153	109.186	13.9153	125.785	13.5153	124.644	13.3653	106.861	14.8153	101.46	13.3653	122.573
13.2653	108.56	13.9653	127.145	13.5653	124.648	13.4153	106.836	14.8653	101.34	13.4153	122.116
13.3153	109.034	14.0153	126.619	13.6153	123.077	13.4653	106.409	14.9153	101.504	13.4653	122.352
13.3653	108.837	14.0653	126.884	13.6653	124.92	13.5153	107.524	14.9653	100.999	13.5153	122.329
13.4153	109.253	14.1153	128.239	13.7153	124.572	13.5653	108.425	15.0153	102.096	13.5653	122.889
13.4653	109.006	14.1653	127.003	13.7653	123.922	13.6153	106.374	15.0653	102.401	13.6153	123.299
13.5153	109.923	14.2153	126.597	13.8153	124.307	13.6653	106.014	15.1153	101.971	13.6653	122.218
13.5653	109.52	14.2653	126.296	13.8653	124.925	13.7153	105.72	15.1653	101.675	13.7153	122.784
13.6153	109.023	14.3153	126.882	13.9153	125.036	13.7653	106.958	15.2153	101.272	13.7653	123.155
13.6653	109.133	14.3653	126.864	13.9653	123.675	13.8153	108.113	15.2653	101.728	13.8153	123.526
13.7153	109.42	14.4153	126.527	14.0153	124.665	13.8653	106.92	15.3153	101.006	13.8653	122.971
13.7653	109.288	14.4653	126.216	14.0653	124.217	13.9153	107.067	15.3653	101.543	13.9153	123.421
13.8153	109.579	14.5153	128.02	14.1153	125.028	13.9653	108.391	15.4153	102.038	13.9653	123.522
13.8653	109.659	14.5653	126.888	14.1653	124.334	14.0153	107.633	15.4653	101.679	14.0153	123.913
13.9153	109.293	14.6153	127.328	14.2153	124.446	14.0653	106.255	15.5153	101.731	14.0653	123.718
13.9653	109.202	14.6653	127.632	14.2653	124.542	14.1153	105.133	15.5653	101.888	14.1153	123.818
14.0153	109.612	14.7153	127.127	14.3153	124.233	14.1653	104.991	15.6153	101.045	14.1653	123.922
14.0653	109.719	14.7653	128.247	14.3653	125.202	14.2153	106.911	15.6653	101.422	14.2153	124.033
14.1153	109.387	14.8153	128.26	14.4153	125.436	14.2653	106.962	15.7153	101.433	14.2653	123.738
14.1653	109.602	14.8653	127.158	14.4653	124.422	14.3153	106.816	15.7653	101.758	14.3153	124.368
14.2153	109.055	14.9153	128.229	14.5153	124.379	14.3653	107.522	15.8153	101.763	14.3653	123.584
14.2653	110.084	14.9653	128.564	14.5653	125.113	14.4153	107.222	15.8653	101.442	14.4153	124.05
14.3153	109.337	15.0153	127.584	14.6153	125.404	14.4653	106.639	15.9153	102.084	14.4653	124.196
14.3653	109.598	15.0653	128.879	14.6653	124.755	14.5153	107.068	15.9653	101.924	14.5153	124.389
14.4153	109.934	15.1153	128.713	14.7153	125.152	14.5653	107.017	16.0153	102.093	14.5653	125.592
14.4653	110.292	15.1653	127.912	14.7653	124.513	14.6153	107.01	16.0653	101.833	14.6153	125.248
14.5153	110.172	15.2153	128.429	14.8153	124.887	14.6653	107.116	16.1153	102.121	14.6653	125.91
14.5653	108.567	15.2653	129.134	14.8653	126.526	14.7153	106.822	16.1653	102.272	14.7153	125.767
14.6153	110.151	15.3153	128.775	14.9153	124.623	14.7653	107.934	16.2153	102.049	14.7653	125.831
14.6653	110.473	15.3653	128.696	14.9653	124.672	14.8153	107.101	16.2653	102.437	14.8153	125.553
14.7153	109.651	15.4153	129.523	15.0153	126.209	14.8653	105.948	16.3153	102.107	14.8653	125.894
14.7653	109.591	15.4653	129.244	15.0653	125.029	14.9153	107.048	16.3653	102.472	14.9153	125.319
14.8153	110.303	15.5153	129.41	15.1153	125.04	14.9653	107.334	16.4153	102.971	14.9653	124.645
14.8653	110.955	15.5653	128.863	15.1653	125.338	15.0153	107.236	16.4653	102.603	15.0153	125.918
14.9153	109.849	15.6153	127.962	15.2153	125.559	15.0653	105.8	16.5153	102.546	15.0653	125.588
14.9653	110.114	15.6653	129.375	15.2653	125.601	15.1153	107.802	16.5653	102.764	15.1153	125.991
15.0153	110.089	15.7153	129.726	15.3153	125.451	15.1653	107.125	16.6153	102.847	15.1653	126.086
15.0653	109.945	15.7653	129.074	15.3653	125.512	15.2153	106.569	16.6653	102.734	15.2153	126.024
15.1153	109.959	15.8153	129.17	15.4153	125.165	15.2653	107.816	16.7153	104.005	15.2653	125.987
15.1653	110.213	15.8653	129.884	15.4653	125.874	15.3153	107.18	16.7653	103.633	15.3153	126.053
15.2153	111.426	15.9153	129.66	15.5153	125.606	15.3653	107.996	16.8153	103.616	15.3653	126.025
15.2653	110.502	15.9653	129.209	15.5653	125.662	15.4153	107.433	16.8653	104.31	15.4153	126.548
15.3153	110.332	16.0153	128.696	15.6153	125.292	15.4653	107.074	16.9153	103.944	15.4653	126.7
15.3653	110.256	16.0653	129.158	15.6653	125.744	15.5153	107.899	16.9653	103.715	15.5153	125.509
15.4153	111.02	16.1153	129.899	15.7153	126.071	15.5653	107.168	17.0153	103.797	15.5653	126.181
15.4653	111.062	16.1653	129.137	15.7653	126.023	15.6153	107.038	17.0653	104.311	15.6153	126.35
15.5153	110.78	16.2153	129.304	15.8153	125.219	15.6653	107.726	17.1153	103.579	15.6653	126.673
15.5653	110.751	16.2653	129.964	15.8653	125.879	15.7153	108.34	17.1653	104.514	15.7153	126.832
15.6153	110.826	16.3153	129.545	15.9153	126.771	15.7653	108.348	17.2153	103.305	15.7653	126.586
15.6653	110.301	16.3653	129.459	15.9653	125.144	15.8153	108.085	17.2653	103.715	15.8153	126.471
15.7153	111.3	16.4153	129.158	16.0153	125.326	15.8653	108.691	17.3153	103.499	15.8653	126.954
15.7653	111.111	16.4653	129.631	16.0653	126.101	15.9153	107.725	17.3653	103.145	15.9153	127.257
15.8153	111.239	16.5153	129.858	16.1153	125.11	15.9653	106.299	17.4153	103.772	15.9653	127.48
15.8653	110.915	16.5653	129.899	16.1653	125.564	16.0153	107.652	17.4653	103.986	16.0153	127.372
15.9153	111.671	16.6153	129.573	16.2153	126.043	16.0653	106.259	17.5153	103.868	16.0653	127.14
15.9653	111.159	16.6653	130.212	16.2653	125.886	16.1153	108.337	17.5653	104.262	16.1153	127.403
16.0153	112.094	16.7153	129.86	16.3153	125.414	16.1653	107.179	17.6153	104.011	16.1653	126.65
16.0653	111.065	16.7653	130.034	16.3653	125.605	16.2153	108.613	17.6653	103.9	16.2153	126.756
16.1153	110.878	16.8153	130.679	16.4153	125.679	16.2653	107.962	17.7153	104.371	16.2653	127.315
16.1653	112.02	16.8653	129.937	16.4653	127.302	16.3153	108.324	17.7653	104.486	16.3153	127.608
16.2153	111.156	16.9153	130.197	16.5153	125.549	16.3653	108.264	17.8153	104.634	16.3653	127.488
16.2653	111.154	16.9653	130.357	16.5653	124.44	16.4153	108.802	17.8653	105.524	16.4153	128.306
16.3153	111.319	17.0153	130.204	16.6153	126.858	16.4653	109.506	17.9153	103.936	16.4653	127.548
16.3653	111.632	17.0653	129.504	16.6653	125.6	16.5153	109.41	17.9653	103.742	16.5153	127.635
16.4153	112.045	17.1153	130.473	16.7153	125.714	16.5653	108.935	18.0153	104.24	16.5653	127.756
16.4653	111.532	17.1653	131.191	16.7653	126.41	16.6153	109.089	18.0653	104.063	16.6153	127.439
16.5153	110.951	17.2153	129.935	16.8153	126.219	16.6653	109.147	18.1153	104.241	16.6653	128.049
16.5653	111.812	17.2653	130.359	16.8653	126.845	16.7153	108.85	18.1653	103.715	16.7153	127.763
16.6153	111.672	17.3153	130.212	16.9153	126.573	16.7653	109.717	18.2153	105.005	16.7653	128.009
16.6653	111.933	17.3653	129.948	16.9653	127.298	16.8153	110.065	18.2653	105.198	16.8153	127.995
16.7153	111.881	17.4153	129.835	17.0153	126.451	16.8653	109.882	18.3153	105.791	16.8653	127.907
16.7653	112.033	17.4653	129.919	17.0653	127.245	16.9153	109.024	18.3653	106.051	16.9153	127.67
16.8153	111.711	17.5153	130.965	17.1153	126.915	16.9653	108.667	18.4153	106.24	16.9653	127.567
16.8653	112.175	17.5653	129.624	17.1653	125.417	17.0153	110.041	18.4653	106.215	17.0153	127.621
16.9153	111.554	17.6153	130.084	17.2153	126.327	17.0653	108.737	18.5153	106.439	17.0653	127.424
16.9653	111.905	17.6653	130.314	17.2653	127.048	17.1153	108.676	18.5653	106.143	17.1153	126.961
17.0153	112.657	17.7153	130.897	17.3153	127.371	17.1653	108.685	18.6153	105.925	17.1653	127.923
17.0653	112.331	17.7653	131.007	17.3653	126.995	17.2153	108.529	18.6653	106.406	17.2153	127.629
17.1153	111.949	17.8153	131.018	17.4153	125.901	17.2653	107.985	18.7153	106.21	17.2653	128.93
17.1653	112.13	17.8653	130.901	17.4653	126.958	17.3153	108.223	18.7653	106.492	17.3153	129.282
17.2153	112.4	17.9153	131.151	17.5153	127.775	17.3653	107.585	18.8153	106.589	17.3653	128.354
17.2653	111.9	17.9653	131.279	17.5653	127.728	17.4153	107.49	18.8653	106.476	17.4153	128.218
17.3153	112.697	18.0153	131.828	17.6153	127.106	17.4653	107.836	18.9153	106.505	17.4653	128.498
17.3653	112.896	18.0653	131.267	17.6653	127.866	17.5153	107.565	18.9653	126.824	17.5153	128.565
17.4153	111.655	18.1153	131.39	17.7153	127.309	17.5653	107.213	19.0153	126.669	17.5653	129.109
17.4653	112.475	18.1653	131.552	17.7653	127.024	17.6153	106.335	19.0653	126.506	17.6153	128.621
17.5153	112.528	18.2153	131.515	17.8153	126.989	17.6653	108.115	19.1153	126.59	17.6653	128.868
17.5653	112.114	18.2653	131.637	17.8653	127.343	17.7153	106.397	19.1653	126.427	17.7153	128.695
17.6153	112.395	18.3153	131.889	17.9153	127.199	17.7653	107.267	19.2153	126.718	17.7653	128.636
17.6653	112.479	18.3653	132.009	17.9653	127.144	17.8153	107.051	19.2653	126.371	17.8153	129.687
17.7153	112.733	18.4153	131.685	18.0153	127.927	17.8653	109.266	19.3153	127.159	17.8653	129.079
17.7653	112.457	18.4653	131.43	18.0653	127.217	17.9153	108.524	19.3653	127.251	17.9153	129.143
17.8153	112.434	18.5153	131.218	18.1153	126.198	17.9653	108.394	19.4153	127.085	17.9653	129.486
17.8653	113.056	18.5653	132.094	18.1653	127.123	18.0153	108.53	19.4653	127.091	18.0153	129.307
17.9153	112.77	18.6153	131.773	18.2153	126.924	18.0653	108.426	19.5153	126.989	18.0653	129.502
17.9653	112.41	18.6653	132.154	18.2653	127.082	18.1153	108.482	19.5653	126.803	18.1153	129.663
18.0153	113.102	18.7153	131.562	18.3153	127.72	18.1653	108.571	19.6153	127.049	18.1653	129.53
18.0653	113.053	18.7653	132.279	18.3653	127.059	18.2153	108.035	19.6653	126.637	18.2153	129.631
18.1153	112.196	18.8153	132.521	18.4153	126.861	18.2653	108.945	19.7153	127.121	18.2653	129.707
18.1653	113.123	18.8653	132.177	18.4653	127.718	18.3153	108.312	19.7653	127.123	18.3153	129.616
18.2153	113.376	18.9153	132.063	18.5153	127.29	18.3653	107.522	19.8153	127.545	18.3653	129.198
18.2653	113.436	18.9653	132.095	18.5653	127.473	18.4153	108.591	19.8653	127.512	18.4153	129.691
18.3153	112.645	19.0153	131.663	18.6153	128.194	18.4653	108.996	19.9153	127.75	18.4653	129.839
18.3653	113.353	19.0653	131.42	18.6653	128.587	18.5153	108.621	19.9653	128.428	18.5153	129.372
18.4153	112.794	19.1153	132.041	18.7153	127.79	18.5653	108.46	20.0153	129.26	18.5653	129.662
18.4653	112.698	19.1653	132.629	18.7653	128.371	18.6153	108.231	20.0653	128.995	18.6153	130.041
18.5153	113.144	19.2153	131.645	18.8153	127.471	18.6653	107.977	20.1153	129.66	18.6653	129.728
18.5653	113.114	19.2653	132.082	18.8653	127.696	18.7153	108.842	20.1653	130.042	18.7153	129.745
18.6153	114.284	19.3153	131.825	18.9153	128.162	18.7653	109.092	20.2153	129.625	18.7653	129.879
18.6653	113.594	19.3653	131.662	18.9653	127.537	18.8153	110.161	20.2653	129.511	18.8153	130.298
18.7153	114.02	19.4153	132.457	19.0153	127.959	18.8653	109.372	20.3153	129.797	18.8653	130.349
18.7653	113.347	19.4653	132.585	19.0653	127.952	18.9153	109.141	20.3653	130.253	18.9153	129.995
18.8153	113.571	19.5153	132.506	19.1153	128.146	18.9653	108.868	20.4153	130.319	18.9653	129.918
18.8653	114.059	19.5653	132.234	19.1653	127.616	19.0153	108.616	20.4653	129.834	19.0153	130.231
18.9153	113.862	19.6153	131.775	19.2153	128.031	19.0653	109.99	20.5153	129.806	19.0653	130.413
18.9653	113.899	19.6653	131.445	19.2653	127.238	19.1153	109.468	20.5653	130.694	19.1153	130.364
19.0153	113.658	19.7153	131.54	19.3153	127.695	19.1653	108.533	20.6153	131.013	19.1653	129.897
19.0653	114.076	19.7653	131.741	19.3653	127.946	19.2153	109.235	20.6653	131.527	19.2153	130.165
19.1153	114.028	19.8153	132.6	19.4153	128.726	19.2653	108.983	20.7153	131.592	19.2653	130.228
19.1653	113.646	19.8653	132.104	19.4653	128.778	19.3153	108.992	20.7653	131.745	19.3153	130.333
19.2153	113.694	19.9153	132.081	19.5153	128.381	19.3653	108.821	20.8153	131.361	19.3653	130.193
19.2653	113.577	19.9653	132.155	19.5653	128.649	19.4153	109.178	20.8653	131.815	19.4153	130.772
19.3153	113.837	20.0153	131.933	19.6153	128.913	19.4653	109.853	20.9153	132.576	19.4653	130.58
19.3653	113.991	20.0653	132.902	19.6653	129.291	19.5153	109.41	20.9653	132.024	19.5153	130.264
19.4153	113.579	20.1153	132.813	19.7153	129.562	19.5653	109.822	21.0153	131.165	19.5653	130.62
19.4653	113.846	20.1653	133.471	19.7653	128.812	19.6153	109.913	21.0653	131.419	19.6153	130.47
19.5153	113.683	20.2153	133.051	19.8153	128.146	19.6653	109.437	21.1153	131.513	19.6653	130.563
19.5653	114.346	20.2653	133.161	19.8653	129.034	19.7153	109.861	21.1653	131.365	19.7153	131.072
19.6153	113.835	20.3153	133.398	19.9153	128.383	19.7653	109.618	21.2153	131.326	19.7653	130.872
19.6653	113.528	20.3653	133.174	19.9653	129.294	19.8153	110.08	21.2653	131.403	19.8153	130.826
19.7153	114.097	20.4153	132.774	20.0153	128.46	19.8653	109.542	21.3153	131.511	19.8653	131.054
19.7653	114.093	20.4653	133.866	20.0653	128.676	19.9153	110.212	21.3653	131.39	19.9153	131.182
19.8153	114.077	20.5153	133.666	20.1153	129.345	19.9653	109.807	21.4153	131.869	19.9653	130.134
19.8653	113.617	20.5653	132.591	20.1653	128.794	20.0153	110.188	21.4653	130.918	20.0153	129.796
19.9153	114.49	20.6153	132.959	20.2153	129.783	20.0653	109.428	21.5153	130.604	20.0653	130.529
19.9653	114.043	20.6653	133.354	20.2653	129.331	20.1153	109.352	21.5653	130.117	20.1153	130.908
20.0153	113.561	20.7153	133.529	20.3153	128.453	20.1653	109.662	21.6153	130.141	20.1653	131.769
20.0653	114.264	20.7653	133.338	20.3653	129.286	20.2153	109.125	21.6653	130.941	20.2153	131.733
20.1153	114.362	20.8153	133.166	20.4153	129.381	20.2653	109.309	21.7153	130.896	20.2653	130.712
20.1653	114.215	20.8653	132.854	20.4653	129.646	20.3153	109.796	21.7653	131.559	20.3153	130.682
20.2153	114.196	20.9153	132.992	20.5153	129.513	20.3653	109.252	21.8153	131.291	20.3653	131.54
20.2653	114.051	20.9653	133.505	20.5653	128.855	20.4153	109.539	21.8653	131.748	20.4153	131.029
20.3153	114.086	21.0153	133.594	20.6153	128.693	20.4653	109.855	21.9153	131.739	20.4653	131.261
20.3653	114.091	21.0653	133.663	20.6653	128.909	20.5153	109.819	21.9653	131.353	20.5153	130.596
20.4153	114.42	21.1153	133.413	20.7153	129.445	20.5653	110.117	22.0153	131.458	20.5653	131.243
20.4653	114.321	21.1653	133.805	20.7653	129.343	20.6153	109.489	22.0653	131.367	20.6153	131.11
20.5153	114.416	21.2153	132.735	20.8153	128.819	20.6653	109.003	22.1153	131.416	20.6653	130.916
20.5653	114.132	21.2653	133.17	20.8653	129.99	20.7153	110.083	22.1653	131.238	20.7153	131.431
20.6153	114.036	21.3153	133.508	20.9153	129.482	20.7653	109.615	22.2153	131.279	20.7653	131.679
20.6653	114.466	21.3653	134.038	20.9653	128.996	20.8153	109.806	22.2653	131.091	20.8153	131.249
20.7153	114.235	21.4153	133.505	21.0153	128.917	20.8653	109.953	22.3153	131.187	20.8653	131.067
20.7653	114.405	21.4653	132.645	21.0653	128.577	20.9153	108.981	22.3653	131.441	20.9153	130.847
20.8153	114.268	21.5153	133.612	21.1153	128.408	20.9653	109.083	22.4153	131.978	20.9653	130.455
20.8653	114.129	21.5653	133.427	21.1653	128.978	21.0153	109.61	22.4653	132.085	21.0153	131.385
20.9153	114.145	21.6153	133.003	21.2153	128.918	21.0653	108.378	22.5153	132.536	21.0653	131.196
20.9653	115.232	21.6653	132.756	21.2653	128.876	21.1153	108.748	22.5653	132.206	21.1153	131.099
21.0153	114.884	21.7153	131.851	21.3153	129.11	21.1653	109.725	22.6153	131.404	21.1653	131.345
21.0653	114.306	21.7653	133.164	21.3653	129.649	21.2153	109.95	22.6653	132.41	21.2153	131.475
21.1153	114.19	21.8153	132.206	21.4153	129.576	21.2653	110.475	22.7153	131.324	21.2653	130.656
21.1653	114.052	21.8653	132.559	21.4653	128.876	21.3153	109.848	22.7653	131.889	21.3153	130.336
21.2153	114.631	21.9153	133.04	21.5153	128.903	21.3653	109.77	22.8153	131.899	21.3653	131.04
21.2653	114.731	21.9653	132.739	21.5653	129.423	21.4153	110.251	22.8653	131.997	21.4153	131.519
21.3153	114.378	22.0153	132.824	21.6153	129.645	21.4653	110.373	22.9153	132.724	21.4653	131.595
21.3653	114.254	22.0653	132.494	21.6653	129.415	21.5153	109.49	22.9653	131.747	21.5153	131.929
21.4153	114.236	22.1153	132.664	21.7153	129.952	21.5653	110.577	23.0153	132.289	21.5653	131.603
21.4653	114.337	22.1653	132.49	21.7653	129.894	21.6153	110.968	23.0653	132.05	21.6153	131.108
21.5153	114.102	22.2153	132.333	21.8153	129.788	21.6653	110.495	23.1153	132.476	21.6653	131.185
21.5653	115.248	22.2653	132.933	21.8653	129.881	21.7153	111.29	23.1653	132.505	21.7153	131.377
21.6153	114.972	22.3153	133.405	21.9153	130.543	21.7653	109.68	23.2153	132.136	21.7653	132.023
21.6653	114.176	22.3653	133.589	21.9653	130.148	21.8153	110.997	23.2653	132.813	21.8153	131.823
21.7153	114.105	22.4153	133.251	22.0153	129.986	21.8653	110.82	23.3153	133.411	21.8653	131.406
21.7653	115.106	22.4653	133.374	22.0653	130.437	21.9153	110.232	23.3653	133.903	21.9153	131.535
21.8153	115.333	22.5153	133.099	22.1153	130.657	21.9653	110.782	23.4153	132.719	21.9653	132.019
21.8653	114.329	22.5653	133.197	22.1653	130.202	22.0153	110.437	23.4653	133.475	22.0153	131.812
21.9153	114.27	22.6153	134.304	22.2153	130.542	22.0653	110.639	23.5153	132.376	22.0653	131.435
21.9653	114.383	22.6653	134.65	22.2653	131.026	22.1153	112.208	23.5653	132.131	22.1153	131.928
22.0153	115.04	22.7153	133.62	22.3153	130.72	22.1653	110.513	23.6153	132.241	22.1653	132.053
22.0653	114.254	22.7653	133.012	22.3653	130.284	22.2153	110.351	23.6653	131.988	22.2653	131.061
22.1153	114.438	22.8153	133.548	22.4153	130.706	22.2653	111.533	23.7153	132.773	22.4153	133.316
22.1653	115.077	22.8653	133.328	22.4653	130.499	22.3153	111.348	23.7653	133.132	22.5153	132.265
22.2153	114.507	22.9153	134.123	22.5153	130.559	22.3653	111.211	23.8153	133.104	22.5653	132.326
22.2653	114.833	22.9653	133.714	22.5653	131.141	22.4153	110.942	23.8653	132.21	22.6153	132.244
22.3153	114.826	23.0153	134.601	22.6153	130.467	22.4653	111.16	23.9153	133.239	22.6653	132.161
22.3653	115.161	23.0653	134.221	22.6653	130.06	22.5153	111.523	23.9653	134.121	22.7153	132.33
22.4153	114.55	23.1153	134.173	22.7153	130.711	22.5653	111.248	24.0153	133.889	22.7653	132.293
22.4653	114.948	23.1653	134.167	22.7653	131.08	22.6153	111.529	24.0653	134.477	22.8153	132.308
22.5153	114.519	23.2153	134.015	22.8153	130.552	22.6653	111.122	24.1153	134.547	22.8653	132.428
22.5653	114.841	23.2653	133.916	22.8653	130.951	22.7153	111.519	24.1653	135.017	22.9153	132.728
22.6153	114.296	23.3153	133.218	22.9153	130.696	22.7653	111.872	24.2153	135.703	22.9653	132.259
22.6653	114.41	23.3653	134.054	22.9653	131.017	22.8153	111.319	24.2653	135.846	23.0153	132.451
22.7153	114.977	23.4153	133.716	23.0153	130.701	22.8653	111.548	24.3153	135.889	23.0653	132.221
22.7653	114.581	23.4653	133.739	23.0653	130.216	22.9153	111.675	24.3653	136.774	23.1153	132.764
22.8153	114.71	23.5153	134.583	23.1153	130.878	22.9653	112.384	24.4153	136.202	23.1653	133.159
22.8653	115.021	23.5653	134.668	23.1653	130.49	23.0153	111.493	24.4653	135.631	23.2153	131.898
22.9153	114.838	23.6153	135.033	23.2153	130.395	23.0653	111.304	24.5153	135.961	23.2653	132.534
22.9653	114.925	23.6653	134.841	23.2653	130.614	23.1153	111.661	24.5653	136.317	23.3153	132.939
23.0153	135.591	23.7153	134.72	23.3153	130.381	23.1653	112.298	24.6153	136.485	23.3653	132.195
23.0653	136.951	23.7653	134.885	23.3653	130.612	23.2153	112.176	24.6653	136.033	23.4153	132.654
23.1153	137.883	23.8153	134.084	23.4153	130.364	23.2653	111.772	24.7153	136.274	23.4653	133.027
23.1653	137.678	23.8653	134.163	23.4653	130.563	23.3153	111.791	24.7653	136.222	23.5153	132.805
23.2153	137.579	23.9153	134.411	23.5153	130.278	23.3653	111.959	24.8153	136.062	23.5653	132.803
23.2653	137.9	23.9653	134.849	23.5653	130.769	23.4153	111.394	24.8653	135.906	23.6153	132.488
23.3153	138.384	24.0153	134.034	23.6153	130.676	23.4653	112.344	24.9153	136.123	23.6653	132.901
23.3653	138.094	24.0653	134.317	23.6653	130.113	23.5153	112.563	24.9653	136.284	23.7153	133.182
23.4153	138.213	24.1153	134.553	23.7153	130.468	23.5653	111.744	25.0153	136.405	23.7653	133.077
23.4653	138.241	24.1653	135.031	23.7653	130.479	23.6153	111.838	25.0653	136.953	23.8153	132.684
23.5153	137.729	24.2153	134.523	23.8153	130.915	23.6653	111.731	25.1153	136.612	23.8653	133.04
23.5653	138.283	24.2653	135.018	23.8653	130.332	23.7153	111.748	25.1653	136.88	23.9153	133.084
23.6153	138.446	24.3153	134.807	23.9153	129.801	23.7653	111.46	25.2153	136.961	23.9653	132.733
23.6653	138.682	24.3653	135.388	23.9653	130.701	23.8153	112.046	25.2653	137.481	24.0153	133.323
23.7153	139.353	24.4153	136.032	24.0153	129.965	23.8653	132.353	25.3153	136.729	24.0653	133.329
23.7653	139.508	24.4653	135.863	24.0653	130.168	23.9153	132.784	25.3653	137.38	24.1153	133.17
23.8153	139.823	24.5153	135.591	24.1153	130.098	23.9653	132.946	25.4153	137.238	24.1653	133.594
23.8653	139.766	24.5653	135.701	24.1653	130.565	24.0153	133.898	25.4653	137.264	24.2153	133.164
23.9153	139.276	24.6153	136.304	24.2153	130.743	24.0653	134.968	25.5153	137.273	24.2653	132.845
23.9653	139.51	24.6653	135.519	24.2653	130.355	24.1153	135.027	25.5653	136.98	24.3153	134.269
24.0153	139.958	24.7153	135.385	24.3153	130.096	24.1653	134.548	25.6153	136.954	24.3653	134.351
24.0653	139.609	24.7653	135.466	24.3653	130.169	24.2153	133.845	25.6653	136.909	24.4153	131.899
24.1153	139.856	24.8153	135.208	24.4153	131.065	24.2653	135.08	25.7153	137.024	24.5653	133.863
24.1653	139.745	24.8653	135.663	24.4653	130.411	24.3153	134.225	25.7653	136.814	24.6153	132.561
24.2153	140.462	24.9153	136.032	24.5153	129.913	24.3653	133.65	25.8153	136.959	24.6653	133.627
24.2653	140.433	24.9653	136.151	24.5653	130.162	24.4153	134.947	25.8653	137.366	24.7153	133.794
24.3153	140.704	25.0153	135.942	24.6153	130.204	24.4653	135.181	25.9153	136.915	24.7653	134.004
24.3653	139.839	25.0653	135.017	24.6653	130.133	24.5153	134.764	25.9653	136.991	24.8153	133.443
24.4153	139.901	25.1153	135.323	24.7153	130.563	24.5653	134.992	26.0153	136.864	24.8653	134.016
24.4653	139.662	25.1653	134.896	24.7653	130.553	24.6153	134.214	26.0653	137.727	24.9153	134.318
24.5153	140.344	25.2153	135.264	24.8153	130.775	24.6653	133.974	26.1153	137.495	24.9653	133.539
24.5653	140.334	25.2653	135.047	24.8653	130.743	24.7153	134.396	26.1653	137.731	25.0153	134.337
24.6153	140.465	25.3153	135.025	24.9153	130.555	24.7653	134.191	26.2153	137.184	25.0653	134.039
24.6653	140.477	25.3653	135.313	24.9653	130.455	24.8153	135.897	26.2653	137.847	25.1153	133.865
24.7153	139.798	25.4153	135.52	25.0153	130.825	24.8653	134.36	26.3153	137.541	25.1653	134.218
24.7653	140.099	25.4653	135.178	25.0653	130.397	24.9153	135.218	26.3653	137.813	25.2153	134.246
24.8153	140.408	25.5153	135.384	25.1153	130.484	24.9653	136.108	26.4153	138.664	25.2653	134.249
24.8653	140.059	25.5653	135.101	25.1653	130.457	25.0153	135.922	26.4653	138.375	25.3153	134.325
24.9153	139.855	25.6153	135.155	25.2153	130.584	25.0653	135.82	26.5153	138.78	25.3653	133.815
24.9653	139.868	25.6653	135.766	25.2653	130.83	25.1153	135.523	26.5653	138.321	25.4153	134.547
25.0153	140.061	25.7153	134.565	25.3153	131.543	25.1653	135.083	26.6153	138.106	25.4653	134.206
25.0653	139.821	25.7653	135.607	25.3653	131.411	25.2153	135.637	26.6653	138.412	25.5153	134.287
25.1153	140.337	25.8153	135.099	25.4153	130.548	25.2653	135.845	26.7153	138.544	25.5653	134.446
25.1653	140.851	25.8653	135.265	25.4653	130.442	25.3153	134.799	26.7653	138.474	25.6153	134.381
25.2153	140.125	25.9153	135.727	25.5153	130.038	25.3653	134.693	26.8153	138.301	25.6653	134.482
25.2653	140.35	25.9653	135.566	25.5653	131.266	25.4153	134.912	26.8653	138.481	25.7153	134.437
25.3153	140.862	26.0153	135.561	25.6153	131.255	25.4653	135.606	26.9153	138.303	25.7653	133.95
25.3653	140.7	26.0653	134.899	25.6653	131.426	25.5153	135.126	26.9653	138.118	25.8153	134.576
25.4153	140.165	26.1153	135.851	25.7153	131.591	25.5653	135.012	27.0153	137.469	25.8653	134.576
25.4653	140.59	26.1653	135.07	25.7653	131.643	25.6153	135.418	27.0653	138.199	25.9153	134.225
25.5153	140.787	26.2153	135.547	25.8153	131.522	25.6653	136.04	27.1153	138.279	25.9653	134.15
25.5653	141.082	26.2653	135.137	25.8653	131.675	25.7153	136.185	27.1653	137.785	26.0153	134.571
25.6153	140.617	26.3153	135.611	25.9153	131.604	25.7653	135.745	27.2153	138.823	26.0653	134.487
25.6653	140.529	26.3653	135.671	25.9653	132.05	25.8153	135.131	27.2653	137.971	26.1153	134.283
25.7153	140.929	26.4153	135.528	26.0153	132.056	25.8653	135.174	27.3153	137.92	26.1653	134.471
25.7653	140.747	26.4653	135.964	26.0653	131.775	25.9153	135.647	27.3653	138.28	26.2153	134.451
25.8153	140.817	26.5153	135.388	26.1153	131.965	25.9653	135.112	27.4153	137.931	26.2653	134.424
25.8653	141.139	26.5653	135.435	26.1653	131.799	26.0153	135.316	27.4653	138.354	26.3153	134.819
25.9153	140.937	26.6153	136.162	26.2153	131.247	26.0653	136.443	27.5153	138.606	26.3653	134.615
25.9653	141.167	26.6653	135.495	26.2653	131.575	26.1153	136.983	27.5653	138.37	26.4153	134.268
26.0153	140.804	26.7153	135.995	26.3153	131.37	26.1653	136.65	27.6153	138.889	26.4653	134.577
26.0653	140.957	26.7653	135.717	26.3653	131.503	26.2153	136.096	27.6653	138.883	26.5153	134.687
26.1153	141.177	26.8153	136.063	26.4153	131.859	26.2653	137.034	27.7153	138.888	26.5653	134.864
26.1653	140.527	26.8653	135.494	26.4653	131.664	26.3153	136.699	27.7653	138.084	26.6153	134.31
26.2153	140.974	26.9153	135.801	26.5153	131.234	26.3653	137.405	27.8153	137.867	26.6653	134.069
26.2653	141.274	26.9653	135.679	26.5653	131.665	26.4153	136.704	27.8653	137.788	26.7153	134.982
26.3153	141.598	27.0153	135.749	26.6153	131.589	26.4653	136.581	27.9153	138.411	26.7653	134.42
26.3653	141.563	27.0653	136.089	26.6653	131.504	26.5153	137.307	27.9653	138.46	26.8153	134.473
26.4153	141.323	27.1153	135.476	26.7153	131.964	26.5653	136.066	28.0153	137.974	26.8653	134.682
26.4653	141.099	27.1653	135.975	26.7653	132.234	26.6153	135.709	28.0653	138.194	26.9153	134.198
26.5153	141.448	27.2153	135.867	26.8153	132.028	26.6653	136.3	28.1153	138.356	26.9653	134.572
26.5653	142.039	27.2653	135.825	26.8653	132.242	26.7153	136.539	28.1653	138.765	27.0153	134.621
26.6153	141.643	27.3153	135.54	26.9153	132.122	26.7653	136.383	28.2153	138.341	27.0653	134.899
26.6653	141.486	27.3653	135.204	26.9653	132.144	26.8153	136.883	28.2653	138.863	27.1153	134.572
26.7153	141.408	27.4153	136.261	27.0153	131.748	26.8653	137.179	28.3153	139.068	27.1653	134.578
26.7653	141.407	27.4653	136.189	27.0653	132.272	26.9153	137.143	28.3653	138.582	27.2153	134.419
26.8153	142.443	27.5153	135.631	27.1153	132.19	26.9653	137.339	28.4153	138.462	27.2653	134.796
26.8653	141.804	27.5653	135.801	27.1653	131.821	27.0153	137.085	28.4653	138.342	27.3153	135.498
26.9153	141.765	27.6153	135.605	27.2153	132.515	27.0653	137.409	28.5153	138.426	27.3653	134.021
26.9653	141.593	27.6653	136.12	27.2653	132.253	27.1153	136.235	28.5653	138.952	27.4153	134.772
27.0153	141.789	27.7153	135.651	27.3153	132.365	27.1653	136.322	28.6153	138.662	27.4653	135.028
27.0653	142.535	27.7653	136.132	27.3653	132.184	27.2153	136.296	28.6653	138.807	27.5153	134.457
27.1153	141.944	27.8153	136.203	27.4153	132.446	27.2653	136.089	28.7153	138.906	27.5653	134.962
27.1653	141.646	27.8653	136.015	27.4653	132.063	27.3153	136.029	28.7653	138.311	27.6153	134.981
27.2153	141.993	27.9153	135.7	27.5153	131.81	27.3653	137.289	28.8153	138	27.6653	134.585
27.2653	142.12	27.9653	136.023	27.5653	132.226	27.4153	136.105	28.8653	137.995	27.7153	134.953
27.3153	142.723	28.0153	136.202	27.6153	132.224	27.4653	136.452	28.9153	136.868	27.7653	135.059
27.3653	142.287	28.0653	136.675	27.6653	132.21	27.5153	136.371	28.9653	137.174	27.8153	134.821
27.4153	141.271	28.1153	136.361	27.7153	131.965	27.5653	136.914	29.0153	138.604	27.8653	134.905
27.4653	143.122	28.1653	135.451	27.7653	132.836	27.6153	136.857	29.0653	138.842	27.9153	135.103
27.5153	143.156	28.2153	136.236	27.8153	132.62	27.6653	136.594	29.1153	139.282	27.9653	134.897
27.5653	141.647	28.2653	136.294	27.8653	132.064	27.7153	136.923	29.1653	139.447	28.0153	134.837
27.6153	141.868	28.3153	136.268	27.9153	132.039	27.7653	137.555	29.2153	141.492	28.0653	134.716
27.6653	143.327	28.3653	135.916	27.9653	132.524	27.8153	136.148	29.2653	141.289	28.1153	135.175
27.7153	142.463	28.4153	135.686	28.0153	132.421	27.8653	136.363	29.3153	140.417	28.1653	135.066
27.7653	142.433	28.4653	137.043	28.0653	131.822	27.9153	136.698	29.3653	141.186	28.2153	134.774
27.8153	142.77	28.5153	136.494	28.1153	131.88	27.9653	136.465	29.4153	139.269	28.2653	135.012
27.8653	142.446	28.5653	135.788	28.1653	132.651	28.0153	137.106	29.4653	139.622	28.3153	135.19
27.9153	142.686	28.6153	136.925	28.2153	132.723	28.0653	136.231	29.5153	139.516	28.3653	134.908
27.9653	142.841	28.6653	136.334	28.2653	131.636	28.1153	136.754	29.5653	139.826	28.4153	134.829
28.0153	142.095	28.7153	136.443	28.3153	132.369	28.1653	136.356	29.6153	139.543	28.4653	135.107
28.0653	142.872	28.7653	136.468	28.3653	132.37	28.2153	136.303	29.6653	140.027	28.5153	135.033
28.1153	142.978	28.8153	136.489	28.4153	132.479	28.2653	136.131	29.7153	139.994	28.5653	135.446
28.1653	142.705	28.8653	136.468	28.4653	132.443	28.3153	137.42	29.7653	139.135	28.6153	134.844
28.2153	142.702	28.9153	136.21	28.5153	131.903	28.3653	137.623	29.8153	139.483	28.6653	135.043
28.2653	142.239	28.9653	136.341	28.5653	132.157	28.4153	137.548	29.8653	139.635	28.7153	135.757
28.3153	143.275	29.0153	136.324	28.6153	132.083	28.4653	137.756	29.9153	140.366	28.7653	134.763
28.3653	142.981	29.0653	136.948	28.6653	132.574	28.5153	136.985	29.9653	139.834	28.8153	135.241
28.4153	142.449	29.1153	136.46	28.7153	131.83	28.5653	137.914	30.0153	139.194	28.8653	135.563
28.4653	143.147	29.1653	136.64	28.7653	131.831	28.6153	137.104			28.9153	134.93
28.5153	143.068	29.2153	136.095	28.8153	132.599	28.6653	137.037			28.9653	134.942
28.5653	143.009	29.2653	136.777	28.8653	132.473	28.7153	137.534			29.0153	135.646
28.6153	143.08	29.3153	136.451	28.9153	132.219	28.7653	137.005			29.0653	135.444
28.6653	142.851	29.3653	136.615	28.9653	132.531	28.8153	137.196			29.1153	135.124
28.7153	143.051	29.4153	137.168	29.0153	132.282	28.8653	136.824			29.1653	135.163
28.7653	143.081	29.4653	137.381	29.0653	132.584	28.9153	136.811			29.2153	135.373
28.8153	143.377	29.5153	136.528	29.1153	132.505	28.9653	136.837			29.2653	135.42
28.8653	142.918	29.5653	136.635	29.1653	132.045	29.0153	136.69			29.3153	135.293
28.9153	143.041	29.6153	136.801	29.2153	131.516	29.0653	136.943			29.3653	135.327
28.9653	143.046	29.6653	137.435	29.2653	131.543	29.1153	137.025			29.4153	135.419
29.0153	143.467	29.7153	137.527	29.3153	131.636	29.1653	136.763			29.4653	134.972
29.0653	143.055	29.7653	137.14	29.3653	132.372	29.2153	136.103			29.5153	135.772
29.1153	143.813	29.8153	137.17	29.4153	132.965	29.2653	136.755			29.5653	135.252
29.1653	143.068	29.8653	136.951	29.4653	132.905	29.3153	135.945			29.6153	135.19
29.2153	142.981	29.9153	137.665	29.5153	131.821	29.3653	137.062			29.6653	135.316
29.2653	143.513	29.9653	137.125	29.5653	132.797	29.4153	136.45			29.7153	135.951
29.3153	143.768	30.0153	137.462	29.6153	132.811	29.4653	136.539			29.7653	135.417
29.3653	143.271	30.0653	136.9	29.6653	132.563	29.5153	137.058			29.8153	135.352
29.4153	143.589	30.1153	137.293	29.7153	132.062	29.5653	137.189			29.8653	135.114
29.4653	143.045	30.1653	137.7	29.7653	133.48	29.6153	137.518			29.9153	135.403
29.5153	143.53	30.2153	137.456	29.8153	132.173	29.6653	136.885			29.9653	135.653
29.5653	143.637	30.2653	136.702	29.8653	132.303	29.7153	137.543			30.0153	135.439
29.6153	143.436	30.3153	137.207	29.9653	130.736	29.7653	137.668			30.0653	135.31
29.6653	143.734	30.3653	137.904	30.1153	133.845	29.8153	138.022			30.1153	135.796
29.7153	143.515	30.4153	137.255	30.1653	129.723	29.8653	137.872			30.1653	135.485
29.7653	143.764	30.4653	137.72	30.2153	133.408	29.9153	137.504			30.2153	135.772
29.8153	143.611	30.5153	137.384	30.2653	133.114	29.9653	138.252			30.2653	135.025
29.8653	144.133	30.5653	137.313	30.3153	133.743	30.0153	138.419			30.3153	135.301
29.9153	144.013	30.6153	137.59	30.3653	133.048	30.0653	137.455			30.3653	136.126
29.9653	143.295	30.6653	137.945	30.4153	132.93	30.1153	137.515			30.4153	135.669
30.0153	144.172	30.7153	137.337	30.4653	133.228	30.1653	137.649			30.4653	135.486
30.0653	144.192	30.7653	137.142	30.5153	133.196	30.2153	137.752			30.5153	135.841
30.1153	143.41	30.8153	137.885	30.5653	133.304	30.2653	138.003			30.5653	135.637
30.1653	144.096	30.8653	138.103	30.6153	133.92	30.3153	137.6			30.6153	135.828
30.2153	144.271	30.9153	137.876	30.6653	133.612	30.3653	138.084			30.6653	135.701
30.2653	144.4	30.9653	137.949	30.7153	132.988	30.4153	137.514			30.7153	135.989
30.3153	143.83	31.0153	137.086	30.7653	132.748	30.4653	138.054			30.7653	135.636
30.3653	143.778	31.0653	137.587	30.8153	133.207	30.5153	136.653			30.8153	135.787
30.4153	144.234	31.1153	138.28	30.8653	134.471	30.5653	136.747			30.8653	135.494
30.4653	144.113	31.1653	137.94	30.9153	133.259	30.6153	137.205			30.9153	136.249
30.5153	144.071	31.2153	137.513	30.9653	133.418	30.6653	136.716			30.9653	135.811
30.5653	144.174	31.2653	138.117	31.0153	132.941	30.7153	137.068			31.0153	135.696
30.6153	144.116	31.3153	137.975	31.0653	133.137	30.7653	136.751			31.0653	135.926
30.6653	143.819	31.3653	137.752	31.1153	132.986	30.8153	137.25			31.1153	135.708
30.7153	144.779	31.4153	138.601	31.1653	133.326	30.8653	137.286			31.1653	136.023
30.7653	144.202	31.4653	137.719	31.2153	133.144	30.9153	137.845			31.2153	135.784
30.8153	144.27	31.5153	137.797	31.2653	132.818	30.9653	137.664			31.2653	135.928
30.8653	143.963	31.5653	137.859	31.3153	133.065	31.0153	138.054			31.3153	135.922
30.9153	144.153	31.6153	138.421	31.3653	133.095	31.0653	137.608			31.3653	136.234
30.9653	144.236	31.6653	138.139	31.4153	133.543	31.1153	138.388			31.4153	136
31.0153	144.811	31.7153	138.272	31.4653	133.09	31.1653	138.397			31.4653	135.815
31.0653	143.725	31.7653	137.496	31.5153	133.25	31.2153	137.74			31.5153	135.89
31.1153	144.192	31.8153	137.996	31.5653	132.838	31.2653	137.628			31.5653	136.155
31.1653	144.365	31.8653	138.332	31.6153	133.737	31.3153	137.908			31.6153	135.978
31.2153	144.381	31.9153	138.039	31.6653	133.177	31.3653	137.714			31.6653	136.101
31.2653	144.237	31.9653	138.156	31.7153	133.094	31.4153	137.671			31.7153	135.959
31.3153	144.403	32.0153	137.131	31.7653	132.78	31.4653	137.834			31.7653	136.051
31.3653	144.416	32.0653	138.322	31.8153	133.175	31.5153	137.849			31.8153	135.993
31.4153	144.085	32.1153	137.711	31.8653	133.407	31.5653	137.864			31.8653	136.645
31.4653	144.641	32.1653	138.35	31.9153	133.031	31.6153	137.414			31.9153	136.495
31.5153	145.209	32.2153	137.849	31.9653	133.096	31.6653	137.457			31.9653	135.421
31.5653	144.419	32.2653	138.06	32.0153	133.355	31.7153	138.227			32.0153	136.399
31.6153	143.872	32.3153	137.855	32.0653	133.392	31.7653	138.592			32.0653	136.655
31.6653	144.742	32.3653	138.134	32.1153	132.861	31.8153	138.169			32.1153	135.758
31.7153	145.075	32.4153	138.45	32.1653	133.041	31.8653	138.82			32.1653	136.081
31.7653	144.38	32.4653	137.758	32.2153	133.727	31.9153	139.182			32.2153	136.696
31.8153	144.562	32.5153	137.73	32.2653	133.375	31.9653	137.513			32.2653	136.207
31.8653	144.905	32.5653	138.388	32.3153	133.31	32.0153	138.183			32.3153	136.118
31.9153	144.841	32.6153	138.039	32.3653	133.354	32.0653	138.252			32.3653	136.595
31.9653	144.526	32.6653	138.381	32.4153	133.917	32.1153	137.171			32.4153	136.252
32.0153	144.096	32.7153	138.324	32.4653	133.072	32.1653	137.577			32.4653	135.927
32.0653	144.953	32.7653	137.842	32.5153	133.766	32.2153	138.682			32.5153	136.438
32.1153	144.763	32.8153	137.762	32.5653	133.517	32.2653	138.733			32.5653	136.742
32.1653	144.86			32.6153	133.676	32.3153	138.316			32.6153	136.355
32.2153	144.316			32.6653	133.529	32.3653	138.868			32.6653	137.169
32.2653	144.758			32.7153	133.748	32.4153	138.99			32.7153	136.465
32.3153	145.004			32.7653	133.774	32.4653	139.649			32.7653	136.17
32.3653	144.482			32.8153	133.819	32.5153	138.605
32.4153	144.531			32.8653	133.521	32.5653	138.516
32.4653	144.426			32.9153	134.127	32.6153	139.062
32.5153	145.005
32.5653	144.609
32.6153	144.071
32.6653	144.87
32.7153	144.621
32.7653	144.68
32.8153	144.68
32.8653	143.911
32.9153	143.828
32.9653	143.715
33.0153	144.788

## Sheet: Figure 2a
Figure 2a. Mono-nucleosome pull-down assay of unmodified H2B and ubH2B mono-nucleosome incubated with the purified FACT.

## Sheet: Figure 2b
Figure 2b. Repeated stretching measurements of unmodified H2B and ubH2B-nucleosome with FACT.
H2B+FACT-1st Force (pN)	H2B+FACT-1st Ext. (nm)	H2B+FACT-2nd Force (pN)	H2B+FACT-2nd Ext. (nm)	H2B+FACT-3rd Force (pN)	H2B+FACT-3rd Ext. (nm)	ubH2B+FACT-1st Force (pN)	ubH2B+FACT-1st Ext. (nm)	ubH2B+FACT-2nd Force (pN)	ubH2B+FACT-2nd Ext. (nm)	ubH2B+FACT-3rd Force (pN)	ubH2B+FACT-3rd Ext. (nm)
1.51528	39.8816	0.815272	42.6299	0.915272	44.1736	0.815272	59.3527	0.765272	52.7908	0.815272	59.3527
1.71528	40.8085	0.865272	42.5035	0.965272	42.9898	0.865272	53.6589	0.815272	50.9564	0.865272	53.6589
1.76528	39.8181	0.915272	40.9378	1.01527	45.0924	0.915272	58.2235	0.865272	55.8644	0.915272	58.2235
1.81528	42.0373	0.965272	43.774	1.06527	45.2914	0.965272	54.5893	0.915272	53.9499	0.965272	54.5893
1.86528	41.7988	1.01527	43.0708	1.11527	42.7693	1.01527	59.0679	0.965272	54.0048	1.01527	59.0679
1.91528	40.2549	1.06527	42.0738	1.16527	43.7208	1.06527	53.8378	1.01527	53.9341	1.06527	53.8378
1.96528	41.0297	1.11527	43.4382	1.21528	45.3955	1.11527	54.8169	1.06527	58.8383	1.11527	54.8169
2.01528	42.6821	1.16527	40.9618	1.26528	45.0604	1.16527	56.6639	1.11527	55.9738	1.16527	56.6639
2.06528	41.3766	1.21528	44.2673	1.31528	43.8532	1.21528	56.4931	1.16527	54.8158	1.21528	56.4931
2.11528	43.5547	1.26528	41.523	1.36528	45.3285	1.26528	58.0382	1.21528	57.0251	1.26528	58.0382
2.16528	44.0421	1.31528	44.7789	1.41528	43.5422	1.31528	59.1022	1.26528	52.0761	1.31528	59.1022
2.21528	43.914	1.36528	43.5783	1.46528	45.9418	1.36528	54.2696	1.31528	52.2713	1.36528	54.2696
2.26528	40.7405	1.41528	43.1574	1.51528	46.0669	1.41528	58.9441	1.36528	57.5459	1.41528	58.9441
2.31528	43.2319	1.46528	43.7742	1.56528	45.3165	1.46528	57.9121	1.41528	52.7228	1.46528	57.9121
2.36528	43.2403	1.51528	41.9524	1.61528	44.0381	1.51528	58.0657	1.46528	56.4687	1.51528	58.0657
2.41528	44.6703	1.56528	42.9982	1.66528	46.0635	1.56528	56.4442	1.51528	56.9508	1.56528	56.4442
2.46528	44.0422	1.61528	45.2265	1.71528	45.1879	1.61528	57.0208	1.56528	57.0418	1.61528	57.0208
2.51528	43.3413	1.66528	45.2965	1.76528	44.9806	1.66528	60.1393	1.61528	55.5184	1.66528	60.1393
2.56528	43.2803	1.71528	41.1137	1.81528	46.745	1.71528	56.4606	1.66528	55.5489	1.71528	56.4606
2.61528	43.4216	1.76528	46.0132	1.86528	44.1616	1.76528	60.588	1.71528	56.3489	1.76528	60.588
2.66528	44.0878	1.81528	43.5901	1.91528	46.8479	1.81528	58.3704	1.76528	57.104	1.81528	58.3704
2.71528	44.1287	1.86528	43.4954	1.96528	45.9582	1.86528	56.012	1.81528	53.4283	1.86528	56.012
2.76528	44.1649	1.91528	43.9058	2.01528	45.1737	1.91528	60.0434	1.86528	58.2523	1.91528	60.0434
2.81528	42.6409	1.96528	44.1735	2.06528	46.7275	1.96528	60.5997	1.91528	55.4679	1.96528	60.5997
2.86528	43.9016	2.01528	44.032	2.11528	46.0174	2.01528	56.7712	1.96528	55.0359	2.01528	56.7712
2.91528	42.4083	2.06528	43.4444	2.16528	45.4575	2.06528	59.0116	2.01528	57.2453	2.06528	59.0116
2.96528	45.062	2.11528	45.2522	2.21528	46.5339	2.11528	60.6977	2.06528	58.1964	2.11528	60.6977
3.01528	45.1277	2.16528	42.6087	2.26528	46.0588	2.16528	60.961	2.11528	56.5648	2.16528	60.961
3.06528	43.6873	2.21528	45.2352	2.31528	46.5668	2.21528	58.3765	2.16528	51.9843	2.21528	58.3765
3.11528	44.5358	2.26528	44.5022	2.36528	46.4609	2.26528	59.9376	2.21528	57.0932	2.26528	59.9376
3.16528	43.5791	2.31528	44.4135	2.41528	46.0223	2.31528	60.025	2.26528	57.7801	2.31528	60.025
3.21528	43.8577	2.36528	44.6946	2.46528	46.5799	2.36528	61.1376	2.31528	55.5878	2.36528	61.1376
3.26528	44.2204	2.41528	45.925	2.51528	46.9949	2.41528	59.8704	2.36528	57.5985	2.41528	59.8704
3.31528	45.0321	2.46528	43.8766	2.56528	46.1742	2.46528	62.0018	2.41528	56.5117	2.46528	62.0018
3.36528	44.1879	2.51528	45.4799	2.61528	47.5726	2.51528	61.0035	2.46528	56.0464	2.51528	61.0035
3.41528	44.4879	2.56528	46.008	2.66528	46.7204	2.56528	61.7927	2.51528	57.0694	2.56528	61.7927
3.46528	44.1372	2.61528	44.6652	2.71528	46.9781	2.61528	60.1613	2.56528	56.49	2.61528	60.1613
3.51528	45.9449	2.66528	43.6928	2.76528	47.9951	2.66528	58.2873	2.61528	56.3234	2.66528	58.2873
3.56528	45.8667	2.71528	49.5793	2.81528	46.747	2.71528	61.3379	2.66528	56.3933	2.71528	61.3379
3.61528	43.5028	2.76528	41.5587	2.86528	47.7451	2.76528	61.8043	2.71528	60.3373	2.76528	61.8043
3.66528	45.1523	2.81528	48.8781	2.91528	47.3061	2.81528	63.8716	2.76528	56.1562	2.81528	63.8716
3.71528	45.5542	2.86528	48.1431	2.96528	47.2339	2.86528	60.1094	2.81528	58.0963	2.86528	60.1094
3.76528	45.6282	2.91528	41.9359	3.01528	47.4478	2.91528	60.1094	2.86528	59.5281	2.91528	60.1094
3.81528	45.3934	2.96528	49.2429	3.06528	47.5494	2.96528	62.518	2.91528	56.0423	2.96528	62.518
3.86528	44.7876	3.01528	45.0738	3.11528	47.2445	3.01528	62.9225	2.96528	57.4567	3.01528	62.9225
3.91528	44.9525	3.06528	47.465	3.16528	47.7179	3.06528	63.6293	3.01528	57.1295	3.06528	63.6293
3.96528	46.0976	3.11528	45.268	3.21528	48.1272	3.11528	62.8664	3.06528	57.5507	3.11528	62.8664
4.01528	45.6766	3.16528	48.7428	3.26528	47.8551	3.16528	61.4535	3.11528	60.6005	3.16528	61.4535
4.06528	46.6168	3.21528	45.2061	3.31528	46.7545	3.21528	65.2547	3.16528	56.9078	3.21528	65.2547
4.11528	45.492	3.26528	47.454	3.36528	48.9767	3.26528	65.796	3.21528	60.8516	3.26528	65.796
4.16528	46.2821	3.31528	46.8105	3.41528	47.5049	3.31528	61.2071	3.26528	57.48	3.31528	61.2071
4.21528	46.5312	3.36528	47.3397	3.46528	47.9307	3.36528	63.5653	3.31528	56.1531	3.36528	63.5653
4.26528	46.763	3.41528	47.3767	3.51528	47.8004	3.41528	64.4388	3.36528	61.814	3.41528	64.4388
4.31528	46.1019	3.46528	45.1661	3.56528	49.4111	3.46528	63.0087	3.41528	59.2985	3.46528	63.0087
4.36528	45.4216	3.51528	51.7914	3.61528	47.1739	3.51528	65.2989	3.46528	58.2523	3.51528	65.2989
4.41528	47.4826	3.56528	44.1901	3.66528	48.7083	3.56528	64.9142	3.51528	59.5697	3.56528	64.9142
4.46528	46.584	3.61528	45.7129	3.71528	49.1582	3.61528	63.004	3.56528	60.4044	3.61528	63.004
4.51528	45.5606	3.66528	51.7641	3.76528	47.27	3.66528	65.6074	3.61528	58.3982	3.66528	65.6074
4.56528	47.3196	3.71528	43.8633	3.81528	49.262	3.71528	64.3012	3.66528	59.7597	3.71528	64.3012
4.61528	47.9706	3.76528	50.3609	3.86528	48.9755	3.76528	66.1615	3.71528	60.262	3.76528	66.1615
4.66528	45.8154	3.81528	48.3536	3.91528	49.3251	3.81528	65.4974	3.76528	60.0782	3.81528	65.4974
4.71528	46.1578	3.86528	48.6356	3.96528	49.5516	3.86528	64.9166	3.81528	60.614	3.86528	64.9166
4.76528	46.9893	3.91528	47.0541	4.01528	47.6626	3.91528	67.0197	3.86528	59.9093	3.91528	67.0197
4.81528	46.9364	3.96528	50.5706	4.06528	71.4756	3.96528	65.9491	3.91528	58.8605	3.96528	65.9491
4.86528	50.8921	4.01528	48.0909	4.11528	78.8316	4.01528	65.7433	3.96528	61.6874	4.01528	65.7433
4.91528	75.1335	4.06528	48.7422	4.16528	77.9466	4.06528	67.5028	4.01528	59.2096	4.06528	67.5028
4.96528	78.5078	4.11528	50.1962	4.21528	78.5208	4.11528	67.3878	4.06528	59.6267	4.11528	67.3878
5.01528	77.0424	4.16528	49.373	4.26528	76.2774	4.16528	66.7402	4.11528	62.7196	4.16528	66.7402
5.06528	79.9915	4.21528	52.0727	4.31528	82.9762	4.21528	66.7936	4.16528	57.6961	4.21528	66.7936
5.11528	81.5993	4.26528	71.1919	4.36528	86.7817	4.26528	67.2979	4.21528	61.3109	4.26528	67.2979
5.16528	82.5696	4.31528	74.5203	4.41528	85.0314	4.31528	66.054	4.26528	59.5659	4.31528	66.054
5.21528	83.6847	4.36528	77.3608	4.46528	85.9036	4.36528	68.7677	4.31528	62.3068	4.36528	68.7677
5.26528	84.2349	4.41528	76.4874	4.51528	88.6795	4.41528	68.2284	4.36528	59.4018	4.41528	68.2284
5.31528	84.568	4.46528	79.4112	4.56528	89.3658	4.46528	67.7951	4.41528	61.7325	4.46528	67.7951
5.36528	86.586	4.51528	79.9606	4.61528	92.0218	4.51528	67.2884	4.46528	61.5084	4.51528	67.2884
5.41528	87.9375	4.56528	82.397	4.66528	91.2022	4.56528	69.0442	4.51528	61.1044	4.56528	69.0442
5.46528	86.2785	4.61528	82.8252	4.71528	112.536	4.61528	68.9594	4.56528	61.6109	4.61528	68.9594
5.51528	86.1128	4.66528	82.8443	4.76528	114.609	4.66528	69.1121	4.61528	61.753	4.66528	69.1121
5.56528	88.0151	4.71528	85.9396	4.81528	114.04	4.71528	68.9693	4.66528	59.7508	4.71528	68.9693
5.61528	89.2753	4.76528	83.869	4.86528	114.604	4.76528	70.2652	4.71528	61.3272	4.76528	70.2652
5.66528	90.9397	4.81528	86.401	4.91528	114.771	4.81528	67.8283	4.76528	60.7086	4.81528	67.8283
5.71528	89.8609	4.86528	88.7856	4.96528	115.16	4.86528	69.4028	4.81528	63.7227	4.86528	69.4028
5.76528	91.6235	4.91528	92.2202	5.01528	114.724	4.91528	70.4707	4.86528	61.9532	4.91528	70.4707
5.81528	92.1606	4.96528	95.9871	5.06528	113.752	4.96528	69.9878	4.91528	62.0658	4.96528	69.9878
5.86528	90.4467	5.01528	97.3027	5.11528	114.805	5.01528	69.7116	4.96528	61.938	5.01528	69.7116
5.91528	96.7036	5.06528	97.6265	5.16528	114.648	5.06528	70.0781	5.01528	60.9334	5.06528	70.0781
5.96528	120.295	5.11528	100.149	5.21528	115.747	5.11528	69.2486	5.06528	64.7521	5.11528	69.2486
6.01528	124.581	5.16528	120.06	5.26528	114.701	5.16528	70.1501	5.11528	60.6138	5.16528	70.1501
6.06528	124.912	5.21528	119.178	5.31528	114.459	5.21528	70.62	5.16528	63.4354	5.21528	70.62
6.11528	126.112	5.26528	118.496	5.36528	115.661	5.26528	71.5982	5.21528	63.3083	5.26528	71.5982
6.16528	126.468	5.31528	118.678	5.41528	115.398	5.31528	69.7348	5.26528	63.5495	5.31528	69.7348
6.21528	126.512	5.36528	119.37	5.46528	116.318	5.36528	69.9792	5.31528	61.0515	5.36528	69.9792
6.26528	126.042	5.41528	119.241	5.51528	114.782	5.41528	70.3626	5.36528	65.2982	5.41528	70.3626
6.31528	127.626	5.46528	119.216	5.56528	116.666	5.46528	70.6996	5.41528	62.0973	5.46528	70.6996
6.36528	127.558	5.51528	119.59	5.61528	115.298	5.51528	68.7612	5.46528	63.4964	5.51528	68.7612
6.41528	126.908	5.56528	119.892	5.66528	115.725	5.56528	71.4384	5.51528	64.6497	5.56528	71.4384
6.46528	127.375	5.61528	118.526	5.71528	116.138	5.61528	71.0276	5.56528	64.4511	5.61528	71.0276
6.51528	127.323	5.66528	119.358	5.76528	115.738	5.66528	70.9053	5.61528	64.8233	5.66528	70.9053
6.56528	127.353	5.71528	121.011	5.81528	115.635	5.71528	72.041	5.66528	64.5219	5.71528	72.041
6.61528	127.053	5.76528	118.488	5.86528	115.849	5.76528	70.6823	5.71528	62.2749	5.76528	70.6823
6.66528	127.381	5.81528	120.444	5.91528	116.4	5.81528	71.0268	5.76528	64.5889	5.81528	71.0268
6.71528	127.856	5.86528	119.761	5.96528	116.113	5.86528	70.774	5.81528	66.3459	5.86528	70.774
6.76528	126.921	5.91528	120.195	6.01528	116.397	5.91528	72.0334	5.86528	66.1356	5.91528	72.0334
6.81528	127.974	5.96528	119.696	6.06528	116.424	5.96528	72.2774	5.91528	66.227	5.96528	72.2774
6.86528	127.519	6.01528	120.475	6.11528	115.809	6.01528	71.1218	5.96528	65.4336	6.01528	71.1218
6.91528	127.965	6.06528	120.477	6.16528	115.663	6.06528	72.5003	6.01528	65.5979	6.06528	72.5003
6.96528	128.295	6.11528	119.925	6.21528	116.869	6.11528	72.6312	6.06528	65.656	6.11528	72.6312
7.01528	128.336	6.16528	119.705	6.26528	116.721	6.16528	72.7394	6.11528	67.5465	6.16528	72.7394
7.06528	127.154	6.21528	120.568	6.31528	115.817	6.21528	70.7422	6.16528	65.6727	6.21528	70.7422
7.11528	128.445	6.26528	119.637	6.36528	117.094	6.26528	73.4144	6.21528	67.2329	6.26528	73.4144
7.16528	127.436	6.31528	120.649	6.41528	116.421	6.31528	72.8013	6.26528	69.8558	6.31528	72.8013
7.21528	127.849	6.36528	120.441	6.46528	116.858	6.36528	73.4121	6.31528	64.9745	6.36528	73.4121
7.26528	128.77	6.41528	119.972	6.51528	116.202	6.41528	74.1102	6.36528	67.682	6.41528	74.1102
7.31528	127.124	6.46528	120.463	6.56528	116.872	6.46528	71.3343	6.41528	68.0087	6.46528	71.3343
7.36528	128.168	6.51528	119.921	6.61528	116.647	6.51528	72.08	6.46528	68.3542	6.51528	72.08
7.41528	127.34	6.56528	120.81	6.66528	117.175	6.56528	74.2451	6.51528	66.9235	6.56528	74.2451
7.46528	128.429	6.61528	120.448	6.71528	117.042	6.61528	73.9952	6.56528	68.2832	6.61528	73.9952
7.51528	127.771	6.66528	120.925	6.76528	117.327	6.66528	72.6765	6.61528	70.7872	6.66528	72.6765
7.56528	129.074	6.71528	120.076	6.81528	117.231	6.71528	74.4563	6.66528	69.2044	6.71528	74.4563
7.61528	127.638	6.76528	121.443	6.86528	117.548	6.76528	72.9029	6.71528	68.1173	6.76528	72.9029
7.66528	128.687	6.81528	120.869	6.91528	117.045	6.81528	73.8034	6.76528	69.0124	6.81528	73.8034
7.71528	128.511	6.86528	120.163	6.96528	116.706	6.86528	73.755	6.81528	69.2607	6.86528	73.755
7.76528	128.024	6.91528	121.344	7.01528	117.17	6.91528	74.3416	6.86528	68.7506	6.91528	74.3416
7.81528	128.743	6.96528	120.793	7.06528	117.648	6.96528	74.5098	6.91528	70.6132	6.96528	74.5098
7.86528	128.313	7.01528	120.979	7.11528	116.479	7.01528	74.7457	6.96528	69.0486	7.01528	74.7457
7.91528	129.026	7.06528	120.228	7.16528	118.358	7.06528	74.4369	7.01528	67.5544	7.06528	74.4369
7.96528	128.967	7.11528	121.599	7.21528	118.105	7.11528	74.1943	7.06528	72.2522	7.11528	74.1943
8.01528	127.972	7.16528	120.874	7.26528	116.937	7.16528	75.0072	7.11528	69.8255	7.16528	75.0072
8.06528	129.06	7.21528	121.058	7.31528	117.648	7.21528	74.0386	7.16528	71.3417	7.21528	74.0386
8.11528	128.84	7.26528	120.988	7.36528	117.933	7.26528	75.1527	7.21528	69.4551	7.26528	75.1527
8.16528	128.296	7.31528	120.949	7.41528	117.576	7.31528	76.4794	7.26528	70.9694	7.31528	76.4794
8.21528	129.472	7.36528	121.303	7.46528	117.468	7.36528	73.5121	7.31528	71.144	7.36528	73.5121
8.26528	129.193	7.41528	121.021	7.51528	118.024	7.41528	75.0446	7.36528	71.8149	7.41528	75.0446
8.31528	128.448	7.46528	120.899	7.56528	117.464	7.46528	74.5576	7.41528	71.9046	7.46528	74.5576
8.36528	128.997	7.51528	120.909	7.61528	117.715	7.51528	75.6517	7.46528	70.9915	7.51528	75.6517
8.41528	130.134	7.56528	121.236	7.66528	117.762	7.56528	75.3242	7.51528	70.5731	7.56528	75.3242
8.46528	128.902	7.61528	120.497	7.71528	117.612	7.61528	75.877	7.56528	70.7727	7.61528	75.877
8.51528	128.972	7.66528	121.471	7.76528	117.636	7.66528	74.8972	7.61528	72.3872	7.66528	74.8972
8.56528	129.918	7.71528	121.08	7.81528	117.843	7.71528	75.6132	7.66528	71.5138	7.71528	75.6132
8.61528	129.596	7.76528	121.394	7.86528	118.061	7.76528	75.4544	7.71528	73.108	7.76528	75.4544
8.66528	129.388	7.81528	120.777	7.91528	118.274	7.81528	76.899	7.76528	72.9754	7.81528	76.899
8.71528	129.642	7.86528	121.108	7.96528	117.89	7.86528	75.8075	7.81528	72.4615	7.86528	75.8075
8.76528	129.522	7.91528	122.146	8.01528	118.592	7.91528	77.095	7.86528	73.208	7.91528	77.095
8.81528	129.931	7.96528	121.152	8.06528	118.684	7.96528	77.4076	7.91528	73.4111	7.96528	77.4076
8.86528	130.107	8.01528	121.458	8.11528	118.218	8.01528	76.0344	7.96528	72.956	8.01528	76.0344
8.91528	129.813	8.06528	121.26	8.16528	117.821	8.06528	75.8462	8.01528	74.2942	8.06528	75.8462
8.96528	129.709	8.11528	121.442	8.21528	118.028	8.11528	78.2069	8.06528	73.0984	8.11528	78.2069
9.01528	130.882	8.16528	121.855	8.26528	118.473	8.16528	76.6731	8.11528	75.8856	8.16528	76.6731
9.06528	130.073	8.21528	121.091	8.31528	118.058	8.21528	76.7612	8.16528	72.8117	8.21528	76.7612
9.11528	128.94	8.26528	121.206	8.36528	118.379	8.26528	78.0402	8.21528	72.6154	8.26528	78.0402
9.16528	130.461	8.31528	121.883	8.41528	117.906	8.31528	77.5301	8.26528	73.1691	8.31528	77.5301
9.21528	131.019	8.36528	122.076	8.46528	118.77	8.36528	76.5536	8.31528	75.3213	8.36528	76.5536
9.26528	130.198	8.41528	120.763	8.51528	118.678	8.41528	77.4094	8.36528	74.7863	8.41528	77.4094
9.31528	129.668	8.46528	121.5	8.56528	117.351	8.46528	78.8661	8.41528	74.9153	8.46528	78.8661
9.36528	130.805	8.51528	122.064	8.61528	118.984	8.51528	77.4232	8.46528	75.094	8.51528	77.4232
9.41528	130.574	8.56528	121.457	8.66528	119.567	8.56528	78.4997	8.51528	74.3439	8.56528	78.4997
9.46528	130.795	8.61528	121.64	8.71528	117.785	8.61528	77.9976	8.56528	75.1217	8.61528	77.9976
9.51528	130.553	8.66528	121.911	8.76528	117.892	8.66528	78.1386	8.61528	74.1511	8.66528	78.1386
9.56528	131.031	8.71528	121.49	8.81528	119.061	8.71528	78.32	8.66528	75.7513	8.71528	78.32
9.61528	130.525	8.76528	122.459	8.86528	118.808	8.76528	79.8337	8.71528	75.4997	8.76528	79.8337
9.66528	130.693	8.81528	122.509	8.91528	117.553	8.81528	77.9633	8.76528	75.9871	8.81528	77.9633
9.71528	130.652	8.86528	121.359	8.96528	117.407	8.86528	78.7073	8.81528	77.229	8.86528	78.7073
9.76528	131.238	8.91528	121.549	9.01528	118.589	8.91528	77.9375	8.86528	76.7766	8.91528	77.9375
9.81528	130.127	8.96528	121.924	9.06528	117.666	8.96528	80.0509	8.91528	77.7867	8.96528	80.0509
9.86529	131.486	9.01528	122.458	9.11528	118.584	9.01528	78.2704	8.96528	79.3458	9.01528	78.2704
9.91529	131.398	9.06528	122.154	9.16528	117.76	9.06528	79.5376	9.01528	77.572	9.06528	79.5376
9.96529	131.103	9.11528	122.351	9.21528	117.911	9.11528	78.9722	9.06528	77.8856	9.11528	78.9722
10.0153	131.247	9.16528	122.858	9.26528	118.697	9.16528	79.6908	9.11528	78.0143	9.16528	79.6908
10.0653	131.513	9.21528	121.432	9.31528	119.169	9.21528	77.8951	9.16528	78.7193	9.21528	77.8951
10.1153	130.978	9.26528	122.116	9.36528	119.776	9.26528	81.0392	9.21528	79.8228	9.26528	81.0392
10.1653	131.846	9.31528	122.955	9.41528	118.951	9.31528	80.5249	9.26528	78.7417	9.31528	80.5249
10.2153	131.341	9.36528	122.61	9.46528	117.126	9.36528	78.8948	9.31528	78.8776	9.36528	78.8948
10.2653	132.403	9.41528	121.868	9.51528	118.417	9.41528	81.0237	9.36528	78.9529	9.41528	81.0237
10.3153	131.561	9.46528	122.415	9.56528	118.102	9.46528	80.151	9.41528	79.3008	9.46528	80.151
10.3653	131.721	9.51528	121.249	9.61528	117.994	9.51528	79.419	9.46528	79.3467	9.51528	79.419
10.4153	131.173	9.56528	122.646	9.66528	118.557	9.56528	80.4049	9.51528	80.084	9.56528	80.4049
10.4653	131.812	9.61528	123.26	9.71528	118.689	9.61528	80.1472	9.56528	79.5595	9.61528	80.1472
10.5153	132.655	9.66528	121.66	9.76528	119.297	9.66528	80.225	9.61528	79.8149	9.66528	80.225
10.5653	131.265	9.71528	122.493	9.81528	120.079	9.71528	80.0095	9.66528	80.0566	9.71528	80.0095
10.6153	131.551	9.76528	122.505	9.86529	120.307	9.76528	80.371	9.71528	79.8071	9.76528	80.371
10.6653	132.196	9.81528	122.47	9.91529	120.135	9.81528	79.4996	9.76528	81.1183	9.81528	79.4996
10.7153	131.977	9.86529	122.205	9.96529	119.007	9.86529	80.0359	9.81528	79.0068	9.86529	80.0359
10.7653	132.705	9.91529	122.681	10.0153	120.308	9.91529	80.4387	9.86529	79.3125	9.91529	80.4387
10.8153	132.467	9.96529	122.612	10.0653	119.368	9.96529	80.7419	9.91529	79.6624	9.96529	80.7419
10.8653	131.843	10.0153	122.307	10.1153	119.957	10.0153	81.346	9.96529	80.8681	10.0153	81.346
10.9153	132.77	10.0653	122.669	10.1653	119.936	10.0653	80.7263	10.0153	80.4759	10.0653	80.7263
10.9653	132.258	10.1153	122.378	10.2153	119.956	10.1153	97.2531	10.0653	80.711	10.1153	97.2531
11.0153	132.21	10.1653	123.023	10.2653	119.181	10.1653	97.8177	10.1153	80.2148	10.1653	97.8177
11.0653	132.811	10.2153	123.262	10.3153	120.843	10.2153	96.9496	10.1653	81.7244	10.2153	96.9496
11.1153	132.853	10.2653	122.231	10.3653	119.703	10.2653	97.2821	10.2153	82.138	10.2653	97.2821
11.1653	132.593	10.3153	122.445	10.4153	119.811	10.3153	97.4875	10.2653	81.2105	10.3153	97.4875
11.2153	132.28	10.3653	122.752	10.4653	118.889	10.3653	97.8998	10.3153	82.357	10.3653	97.8998
11.2653	132.83	10.4153	122.145	10.5153	120.975	10.4153	97.8039	10.3653	80.4571	10.4153	97.8039
11.3153	132.509	10.4653	122.737	10.5653	119.042	10.4653	98.0507	10.4153	83.1985	10.4653	98.0507
11.3653	134.062	10.5153	123.296	10.6153	120.491	10.5153	98.6328	10.4653	84.3845	10.5153	98.6328
11.4153	133.341	10.5653	123.355	10.6653	120.414	10.5653	98.0284	10.5153	96.0224	10.5653	98.0284
11.4653	132.396	10.6153	123.164	10.7153	120.85	10.6153	97.4158	10.5653	99.8862	10.6153	97.4158
11.5153	133.591	10.6653	123.8	10.7653	120.015	10.6653	97.8348	10.6153	99.2911	10.6653	97.8348
11.5653	133.246	10.7153	123.262	10.8153	120.29	10.7153	98.4813	10.6653	99.218	10.7153	98.4813
11.6153	133.377	10.7653	122.934	10.8653	120.659	10.7653	98.2863	10.7153	99.53	10.7653	98.2863
11.6653	132.793	10.8153	123.445	10.9153	120.643	10.8153	98.3893	10.7653	98.7667	10.8153	98.3893
11.7153	133.809	10.8653	123.313	10.9653	120.108	10.8653	98.5256	10.8153	98.7584	10.8653	98.5256
11.7653	133.266	10.9153	124.15	11.0153	120.691	10.9153	98.272	10.8653	99.2586	10.9153	98.272
11.8153	133.787	10.9653	123.801	11.0653	120.119	10.9653	98.5028	10.9153	99.5936	10.9653	98.5028
11.8653	132.884	11.0153	123.218	11.1153	120.947	11.0153	98.8411	10.9653	99.5159	11.0153	98.8411
11.9153	133.873	11.0653	123.821	11.1653	121.201	11.0653	98.6908	11.0153	99.2285	11.0653	98.6908
11.9653	133.246	11.1153	124.14	11.2153	120.957	11.1153	98.6796	11.0653	99.9069	11.1153	98.6796
12.0153	132.936	11.1653	124.044	11.2653	121.158	11.1653	99.0203	11.1153	101.186	11.1653	99.0203
12.0653	133.447	11.2153	124.623	11.3153	121.145	11.2153	99.3237	11.1653	99.5953	11.2153	99.3237
12.1153	133.829	11.2653	124.007	11.3653	121.684	11.2653	99.3623	11.2153	100.063	11.2653	99.3623
12.1653	133.145	11.3153	124.513	11.4153	122.018	11.3153	99.085	11.2653	100.003	11.3153	99.085
12.2153	134.369	11.3653	123.64	11.4653	121.271	11.3653	99.4068	11.3153	100.476	11.3653	99.4068
12.2653	132.716	11.4153	123.96	11.5153	122.294	11.4153	99.1986	11.3653	100.391	11.4153	99.1986
12.3153	133.686	11.4653	124.078	11.5653	121.959	11.4653	100.152	11.4153	99.3961	11.4653	100.152
12.3653	134.64	11.5153	124.995	11.6153	120.721	11.5153	99.8692	11.4653	99.8835	11.5153	99.8692
12.4153	133.763	11.5653	123.533	11.6653	122.352	11.5653	99.7641	11.5153	99.0756	11.5653	99.7641
12.4653	133.392	11.6153	124.744	11.7153	121.813	11.6153	99.9923	11.5653	101.068	11.6153	99.9923
12.5153	133.3	11.6653	124.47	11.7653	122.521	11.6653	100.438	11.6153	100.696	11.6653	100.438
12.5653	134.146	11.7153	124.691	11.8153	121.589	11.7153	99.5616	11.6653	99.9152	11.7153	99.5616
12.6153	133.433	11.7653	123.752	11.8653	121.805	11.7653	100.147	11.7153	100.189	11.7653	100.147
12.6653	133.796	11.8153	124.927	11.9153	121.542	11.8153	100.45	11.7653	101.151	11.8153	100.45
12.7153	133.947	11.8653	124.693	11.9653	122.333	11.8653	100.863	11.8153	101.136	11.8653	100.863
12.7653	134.114	11.9153	124.212	12.0153	121.567	11.9153	99.5182	11.8653	101.16	11.9153	99.5182
12.8153	133.657	11.9653	124.908	12.0653	121.983	11.9653	100.434	11.9153	100.428	11.9653	100.434
12.8653	133.705	12.0153	124.19	12.1153	121.716	12.0153	101.257	11.9653	99.9481	12.0153	101.257
12.9153	134.338	12.0653	124.808	12.1653	121.694	12.0653	100.811	12.0153	100.78	12.0653	100.811
12.9653	134.235	12.1153	124.548	12.2153	121.553	12.1153	100.949	12.0653	99.7268	12.1153	100.949
13.0153	134.399	12.1653	124.373	12.2653	121.149	12.1653	100.679	12.1153	101.595	12.1653	100.679
13.0653	133.237	12.2153	124.671	12.3153	122.544	12.2153	101.235	12.1653	101.06	12.2153	101.235
13.1153	134.564	12.2653	124.896	12.3653	122.602	12.2653	100.674	12.2153	101.254	12.2653	100.674
13.1653	134.077	12.3153	124.052	12.4153	121.153	12.3153	100.279	12.2653	102.425	12.3153	100.279
13.2153	135.184	12.3653	125.215	12.4653	122.142	12.3653	100.965	12.3153	101.575	12.3653	100.965
13.2653	134.64	12.4153	124.334	12.5153	122.599	12.4153	101.365	12.3653	101.313	12.4153	101.365
13.3153	134.03	12.4653	125.053	12.5653	121.924	12.4653	101.413	12.4153	102.83	12.4653	101.413
13.3653	134.146	12.5153	124.701	12.6153	122.287	12.5153	101.529	12.4653	102.174	12.5153	101.529
13.4153	135.242	12.5653	123.982	12.6653	122.253	12.5653	101.835	12.5153	103.236	12.5653	101.835
13.4653	134.597	12.6153	124.429	12.7153	121.542	12.6153	101.843	12.5653	104.289	12.6153	101.843
13.5153	134.991	12.6653	125.135	12.7653	122.67	12.6653	102.534	12.6153	103.785	12.6653	102.534
13.5653	135.165	12.7153	125.208	12.8153	121.913	12.7153	101.921	12.6653	103.229	12.7153	101.921
13.6153	135.485	12.7653	125.02	12.8653	122.155	12.7653	103.491	12.7153	102.85	12.7653	103.491
13.6653	134.458	12.8153	125.141	12.9153	122.759	12.8153	101.937	12.7653	102.593	12.8153	101.937
13.7153	135.688	12.8653	124.958	12.9653	121.932	12.8653	102.121	12.8153	102.342	12.8653	102.121
13.7653	134.79	12.9153	125.329	13.0153	123.515	12.9153	102.302	12.8653	103.66	12.9153	102.302
13.8153	135.618	12.9653	125.257	13.0653	122.435	12.9653	101.647	12.9153	102.14	12.9653	101.647
13.8653	135.437	13.0153	125.201	13.1153	122.651	13.0153	102.392	12.9653	103.322	13.0153	102.392
13.9153	135.619	13.0653	125.296	13.1653	122.462	13.0653	103.03	13.0153	103.2	13.0653	103.03
13.9653	135.069	13.1153	125.163	13.2153	122.792	13.1153	103.174	13.0653	103.201	13.1153	103.174
14.0153	134.866	13.1653	125.747	13.2653	123.959	13.1653	102.97	13.1153	103.504	13.1653	102.97
14.0653	135.711	13.2153	125.032	13.3153	121.899	13.2153	103.297	13.1653	105.04	13.2153	103.297
14.1153	135.293	13.2653	124.489	13.3653	122.619	13.2653	103.714	13.2153	106.104	13.2653	103.714
14.1653	135.748	13.3153	125.758	13.4153	122.63	13.3153	103.468	13.2653	105.54	13.3153	103.468
14.2153	136.056	13.3653	125.945	13.4653	123.075	13.3653	102.939	13.3153	105.194	13.3653	102.939
14.2653	136.03	13.4153	126.266	13.5153	123.351	13.4153	103.792	13.3653	105.143	13.4153	103.792
14.3153	135.91	13.4653	125.253	13.5653	124.123	13.4653	103.393	13.4153	105.45	13.4653	103.393
14.3653	135.824	13.5153	124.829	13.6153	123.455	13.5153	103.619	13.4653	106.158	13.5153	103.619
14.4153	135.839	13.5653	125.555	13.6653	122.585	13.5653	104.085	13.5153	106.704	13.5653	104.085
14.4653	135.898	13.6153	125.273	13.7153	122.924	13.6153	104.622	13.5653	106.238	13.6153	104.622
14.5153	136.369	13.6653	125.898	13.7653	124.168	13.6653	104.803	13.6153	105.757	13.6653	104.803
14.5653	136.939	13.7153	125.559	13.8153	123.16	13.7153	105.179	13.6653	106.954	13.7153	105.179
14.6153	135.649	13.7653	125.369	13.8653	123.485	13.7653	104.121	13.7153	107.213	13.7653	104.121
14.6653	136.922	13.8153	125.004	13.9153	122.721	13.8153	105.145	13.7653	107.05	13.8153	105.145
14.7153	136.821	13.8653	125.391	13.9653	123.752	13.8653	104.655	13.8153	107.534	13.8653	104.655
14.7653	136.483	13.9153	125.431	14.0153	123.996	13.9153	105.214	13.8653	107.106	13.9153	105.214
14.8153	136.782	13.9653	125.877	14.0653	123.512	13.9653	105.867	13.9153	107.567	13.9653	105.867
14.8653	137.545	14.0153	126.159	14.1153	123.35	14.0153	105.309	13.9653	107.497	14.0153	105.309
14.9153	137.175	14.0653	125.264	14.1653	123.573	14.0653	105.088	14.0153	107.247	14.0653	105.088
14.9653	136.988	14.1153	124.891	14.2153	124.72	14.1153	106.012	14.0653	108.192	14.1153	106.012
15.0153	137.191	14.1653	126.063	14.2653	124.045	14.1653	105.917	14.1153	108.107	14.1653	105.917
15.0653	137.271	14.2153	126.517	14.3153	124.878	14.2153	105.284	14.1653	107.862	14.2153	105.284
15.1153	138.038	14.2653	125.699	14.3653	123.379	14.2653	105.239	14.2153	108.454	14.2653	105.239
15.1653	137.24	14.3153	125.804	14.4153	123.554	14.3153	105.802	14.2653	108.016	14.3153	105.802
15.2153	137.351	14.3653	126.663	14.4653	123.866	14.3653	104.614	14.3153	109.39	14.3653	104.614
15.2653	137.228	14.4153	126.147	14.5153	123.815	14.4153	106.179	14.3653	108.953	14.4153	106.179
15.3153	138.066	14.4653	126.55	14.5653	124.52	14.4653	105.997	14.4153	108.679	14.4653	105.997
15.3653	138.2	14.5153	126.224	14.6153	124.018	14.5153	106.272	14.4653	109.279	14.5153	106.272
15.4153	136.85	14.5653	125.411	14.6653	124.217	14.5653	106.361	14.5153	108.969	14.5653	106.361
15.4653	138.925	14.6153	127.028	14.7153	124.614	14.6153	105.563	14.5653	109.286	14.6153	105.563
15.5153	138.084	14.6653	128.156	14.7653	123.571	14.6653	106.251	14.6153	109.501	14.6653	106.251
15.5653	137.889	14.7153	127.344	14.8153	124.521	14.7153	106.606	14.6653	108.772	14.7153	106.606
15.6153	137.906	14.7653	126.674	14.8653	124.974	14.7653	107.125	14.7153	108.562	14.7653	107.125
15.6653	138.059	14.8153	126.306	14.9153	123.335	14.8153	106.335	14.7653	109.622	14.8153	106.335
15.7153	138.43	14.8653	127.075	14.9653	124.866	14.8653	106.208	14.8153	109.082	14.8653	106.208
15.7653	138.188	14.9153	126.456	15.0153	124.767	14.9153	107.162	14.8653	109.209	14.9153	107.162
15.8153	139.128	14.9653	127.565	15.0653	124.542	14.9653	107.204	14.9153	109.667	14.9653	107.204
15.8653	138.287	15.0153	127.8	15.1153	125.423	15.0153	107.126	14.9653	109.577	15.0153	107.126
15.9153	138.836	15.0653	126.538	15.1653	124.684	15.0653	107.088	15.0153	109.349	15.0653	107.088
15.9653	140.113	15.1153	126.743	15.2153	124.835	15.1153	107.411	15.0653	109.351	15.1153	107.411
16.0153	138.593	15.1653	127.949	15.2653	125.436	15.1653	107.453	15.1153	110.265	15.1653	107.453
16.0653	138.83	15.2153	126.921	15.3153	125.559	15.2153	107.727	15.1653	109.558	15.2153	107.727
16.1153	138.538	15.2653	127.259	15.3653	124.439	15.2653	107.229	15.2153	109.58	15.2653	107.229
16.1653	139.151	15.3153	127.642	15.4153	124.458	15.3153	107.33	15.2653	109.861	15.3153	107.33
16.2153	138.402	15.3653	128.309	15.4653	124.594	15.3653	108.174	15.3153	109.679	15.3653	108.174
16.2653	139.868	15.4153	127.952	15.5153	124.996	15.4153	107.901	15.3653	108.957	15.4153	107.901
16.3153	138.506	15.4653	127.389	15.5653	126.281	15.4653	107.955	15.4153	110.117	15.4653	107.955
16.3653	139.403	15.5153	127.867	15.6153	125.495	15.5153	108.097	15.4653	110.37	15.5153	108.097
16.4153	139.495	15.5653	128.05	15.6653	125.582	15.5653	107.5	15.5153	109.17	15.5653	107.5
16.4653	139.335	15.6153	127.397	15.7153	126.285	15.6153	108.03	15.5653	110.077	15.6153	108.03
16.5153	139.512	15.6653	128.505	15.7653	125.25	15.6653	108.151	15.6153	110.16	15.6653	108.151
16.5653	139.196	15.7153	128.635	15.8153	125.01	15.7153	108.768	15.6653	110.779	15.7153	108.768
16.6153	139.763	15.7653	127.82	15.8653	125.789	15.7653	107.328	15.7153	110.635	15.7653	107.328
16.6653	139.949	15.8153	127.92	15.9153	124.854	15.8153	107.569	15.7653	111.191	15.8153	107.569
16.7153	139.74	15.8653	127.75	15.9653	125.765	15.8653	108.126	15.8153	111.181	15.8653	108.126
16.7653	138.909	15.9153	128.717	16.0153	125.909	15.9153	107.98	15.8653	111.434	15.9153	107.98
16.8153	139.847	15.9653	128.433	16.0653	125.853	15.9653	108.128	15.9153	111.526	15.9653	108.128
16.8653	140.139	16.0153	128.984	16.1153	125.984	16.0153	108.662	15.9653	112.292	16.0153	108.662
16.9153	139.898	16.0653	127.332	16.1653	125.509	16.0653	109.281	16.0153	112.228	16.0653	109.281
16.9653	140.071	16.1153	128.704	16.2153	125.477	16.1153	108.744	16.0653	112.14	16.1153	108.744
17.0153	139.561	16.1653	128.942	16.2653	125.3	16.1653	109.165	16.1153	112.055	16.1653	109.165
17.0653	140.009	16.2153	129.898	16.3153	125.072	16.2153	108.776	16.1653	112.807	16.2153	108.776
17.1153	139.842	16.2653	128.618	16.3653	124.404	16.2653	108.897	16.2153	112.458	16.2653	108.897
17.1653	140.48	16.3153	129.086	16.4153	125.071	16.3153	109.26	16.2653	112.684	16.3153	109.26
17.2153	140.545	16.3653	128.823	16.4653	125.239	16.3653	109.412	16.3153	112.377	16.3653	109.412
17.2653	140.381	16.4153	130.028	16.5153	125.288	16.4153	109.466	16.3653	112.106	16.4153	109.466
17.3153	139.952	16.4653	129.209	16.5653	125.371	16.4653	108.967	16.4153	112.781	16.4653	108.967
17.3653	139.638	16.5153	127.743	16.6153	125.578	16.5153	108.49	16.4653	111.954	16.5153	108.49
17.4153	141.034	16.5653	129.3	16.6653	125.648	16.5653	109.753	16.5153	113.549	16.5653	109.753
17.4653	139.658	16.6153	130.081	16.7153	125.156	16.6153	109.033	16.5653	113.941	16.6153	109.033
17.5153	140.31	16.6653	129.532	16.7653	125.845	16.6653	109.714	16.6153	114.459	16.6653	109.714
17.5653	139.312	16.7153	129.281	16.8153	125.185	16.7153	110.44	16.6653	114.077	16.7153	110.44
17.6153	141.13	16.7653	129.176	16.8653	125.553	16.7653	110.559	16.7153	113.567	16.7653	110.559
17.6653	140.865	16.8153	129.343	16.9153	126.481	16.8153	110.809	16.7653	113.643	16.8153	110.809
17.7153	140.815	16.8653	130.203	16.9653	125.598	16.8653	109.912	16.8153	114.173	16.8653	109.912
17.7653	139.894	16.9153	130.239	17.0153	124.783	16.9153	111.537	16.8653	114.47	16.9153	111.537
17.8153	140.375	16.9653	129.765	17.0653	126.48	16.9653	111.213	16.9153	115.36	16.9653	111.213
17.8653	140.445	17.0153	129.556	17.1153	126.136	17.0153	111.158	16.9653	113.949	17.0153	111.158
17.9153	140.237	17.0653	130.239	17.1653	125.931	17.0653	111.254	17.0153	113.749	17.0653	111.254
17.9653	140.598	17.1153	129.598	17.2153	126.011	17.1153	111.881	17.0653	114.983	17.1153	111.881
18.0153	140.475	17.1653	129.508	17.2653	126.302	17.1653	111.391	17.1153	114.985	17.1653	111.391
18.0653	140.657	17.2153	130.336	17.3153	125.863	17.2153	112.196	17.1653	115.227	17.2153	112.196
18.1153	140.92	17.2653	129.991	17.3653	126.803	17.2653	111.335	17.2153	115.334	17.2653	111.335
18.1653	139.712	17.3153	129.627	17.4153	126.53	17.3153	111.51	17.2653	114.532	17.3153	111.51
18.2153	140.058	17.3653	130.464	17.4653	126.351	17.3653	111.137	17.3153	115.147	17.3653	111.137
18.2653	140.67	17.4153	130.043	17.5153	126.14	17.4153	112.331	17.3653	115.085	17.4153	112.331
18.3153	139.946	17.4653	129.981	17.5653	126.402	17.4653	111.719	17.4153	115.045	17.4653	111.719
18.3653	140.81	17.5153	130.224	17.6153	127.029	17.5153	112.602	17.4653	115.592	17.5153	112.602
18.4153	140.168	17.5653	130.509	17.6653	127.282	17.5653	112.693	17.5153	114.901	17.5653	112.693
18.4653	140.695	17.6153	129.942	17.7153	127.118	17.6153	112.676	17.5653	114.852	17.6153	112.676
18.5153	140.688	17.6653	129.885	17.7653	126.622	17.6653	112.365	17.6153	115.268	17.6653	112.365
18.5653	141.04	17.7153	130.642	17.8153	127.196	17.7153	112.24	17.6653	115.646	17.7153	112.24
18.6153	141.557	17.7653	130.245	17.8653	127.75	17.7653	113.091	17.7153	115.401	17.7653	113.091
18.6653	141.289	17.8153	130.788	17.9153	127.785	17.8153	112.957	17.7653	115.955	17.8153	112.957
18.7153	140.85	17.8653	129.631	17.9653	127.437	17.8653	112.863	17.8153	116.384	17.8653	112.863
18.7653	141.514	17.9153	130.803	18.0153	127.066	17.9153	113.054	17.8653	116.133	17.9153	113.054
18.8153	142.079	17.9653	131.156	18.0653	128.72	17.9653	112.29	17.9153	116.235	17.9653	112.29
18.8653	141.503	18.0153	130.876	18.1153	126.843	18.0153	113.51	17.9653	115.941	18.0153	113.51
18.9153	140.99	18.0653	130.403	18.1653	127.107	18.0653	113.074	18.0153	116.029	18.0653	113.074
18.9653	142.638	18.1153	130.594	18.2153	128.277	18.1153	112.809	18.0653	115.76	18.1153	112.809
19.0153	142.337	18.1653	130.971	18.2653	127.916	18.1653	112.499	18.1153	115.856	18.1653	112.499
19.0653	140.94	18.2153	130.665	18.3153	127.91	18.2153	112.993	18.1653	116.655	18.2153	112.993
19.1153	141.263	18.2653	131.13	18.3653	128.001	18.2653	113.681	18.2153	116.224	18.2653	113.681
19.1653	142.175	18.3153	130.76	18.4153	127.245	18.3153	113.223	18.2653	115.872	18.3153	113.223
19.2153	142.845	18.3653	130.78	18.4653	127.809	18.3653	113.493	18.3153	116.249	18.3653	113.493
19.2653	141.255	18.4153	131.536	18.5153	127.919	18.4153	113.366	18.3653	116.899	18.4153	113.366
19.3153	141.705	18.4653	131.414	18.5653	127.637	18.4653	114.057	18.4153	115.917	18.4653	114.057
19.3653	141.824	18.5153	130.485	18.6153	128.667	18.5153	113.966	18.4653	116.692	18.5153	113.966
19.4153	142.6	18.5653	131.215	18.6653	127.505	18.5653	113.454	18.5153	116.971	18.5653	113.454
19.4653	141.993	18.6153	131.278	18.7153	128.811	18.6153	113.076	18.5653	116.324	18.6153	113.076
19.5153	141.322	18.6653	131.562	18.7653	127.639	18.6653	115.004	18.6153	117.379	18.6653	115.004
19.5653	142.57	18.7153	131.336	18.8153	127.761	18.7153	114.221	18.6653	117.131	18.7153	114.221
19.6153	142.459	18.7653	130.938	18.8653	128.289	18.7653	114.551	18.7153	116.647	18.7653	114.551
19.6653	141.988	18.8153	131.946	18.9153	128.639	18.8153	114.712	18.7653	117.546	18.8153	114.712
19.7153	142.46	18.8653	131.7	18.9653	128.579	18.8653	114.507	18.8153	116.871	18.8653	114.507
19.7653	142.598	18.9153	131.914	19.0153	127.63	18.9153	114.165	18.8653	117.636	18.9153	114.165
19.8153	143.179	18.9653	131.568	19.0653	128.855	18.9653	114.65	18.9153	117.421	18.9653	114.65
19.8653	141.804	19.0153	131.352	19.1153	128.96	19.0153	114.43	18.9653	117.102	19.0153	114.43
19.9153	141.946	19.0653	131.993	19.1653	127.648	19.0653	115.248	19.0153	117.936	19.0653	115.248
19.9653	142.138	19.1153	131.302	19.2153	128.162	19.1153	114.525	19.0653	117.683	19.1153	114.525
20.0153	143.801	19.1653	131.939	19.2653	128.709	19.1653	114.506	19.1153	117.934	19.1653	114.506
20.0653	143.082	19.2153	131.634	19.3153	128.144	19.2153	115.049	19.1653	117.96	19.2153	115.049
20.1153	143.271	19.2653	132.017	19.3653	128.238	19.2653	114.042	19.2153	118.081	19.2653	114.042
20.1653	143.469	19.3153	132.278	19.4153	127.637	19.3153	115.193	19.2653	117.869	19.3153	115.193
20.2153	143.119	19.3653	132.527	19.4653	127.787	19.3653	115.258	19.3153	117.891	19.3653	115.258
20.2653	142.728	19.4153	131.909	19.5153	127.361	19.4153	114.897	19.3653	117.986	19.4153	114.897
20.3153	142.936	19.4653	132.203	19.5653	128.554	19.4653	114.14	19.4153	118.12	19.4653	114.14
20.3653	144.359	19.5153	131.934	19.6153	128.007	19.5153	114.785	19.4653	118.187	19.5153	114.785
20.4153	143.211	19.5653	131.668	19.6653	128.34	19.5653	115.186	19.5153	117.07	19.5653	115.186
20.4653	143.189	19.6153	132.413	19.7153	127.908	19.6153	114.941	19.5653	118.582	19.6153	114.941
20.5153	143.072	19.6653	133.68	19.7653	128.765	19.6653	115.148	19.6153	117.484	19.6653	115.148
20.5653	143.435	19.7153	133.652	19.8153	128.425	19.7153	115.527	19.6653	118.199	19.7153	115.527
20.6153	143.393	19.7653	132.888	19.8653	127.806	19.7653	114.644	19.7153	118.545	19.7653	114.644
20.6653	143.109	19.8153	132.8	19.9153	128.973	19.8153	115.045	19.7653	117.917	19.8153	115.045
20.7153	144.052	19.8653	132.826	19.9653	128.282	19.8653	114.829	19.8153	117.765	19.8653	114.829
20.7653	143.016	19.9153	134.594	20.0153	128.199	19.9153	115.646	19.8653	118.753	19.9153	115.646
20.8153	142.606	19.9653	133.159	20.0653	128.962	19.9653	115.479	19.9153	118.141	19.9653	115.479
20.8653	144.641	20.0153	132.844	20.1153	128.995	20.0153	115.636	19.9653	118.634	20.0153	115.636
20.9153	143.422	20.0653	133.192	20.1653	128.901	20.0653	114.865	20.0153	117.988	20.0653	114.865
20.9653	142.745	20.1153	133.334	20.2153	127.71	20.1153	115.53	20.0653	118.49	20.1153	115.53
21.0153	143.349	20.1653	133.03	20.2653	129.419	20.1653	115.077	20.1153	119.166	20.1653	115.077
21.0653	143.733	20.2153	134.004	20.3153	128.196	20.2153	115.022	20.1653	118.186	20.2153	115.022
21.1153	143.657	20.2653	133.541	20.3653	128.627	20.2653	115.96	20.2153	118.016	20.2653	115.96
21.1653	144.09	20.3153	133.408	20.4153	128.455	20.3153	116.118	20.2653	117.925	20.3153	116.118
21.2153	143.622	20.3653	133.136	20.4653	128.672	20.3653	114.82	20.3153	118.8	20.3653	114.82
21.2653	144.305	20.4153	133.377	20.5153	128.931	20.4153	115.246	20.3653	118.325	20.4153	115.246
21.3153	143.062	20.4653	133.923	20.5653	128.929	20.4653	115.836	20.4153	118.347	20.4653	115.836
21.3653	145.205	20.5153	133.968	20.6153	129.631	20.5153	115.792	20.4653	119.225	20.5153	115.792
21.4153	143.029	20.5653	133.853	20.6653	128.307	20.5653	115.39	20.5153	118.459	20.5653	115.39
21.4653	143.549	20.6153	134.341	20.7153	129.167	20.6153	115.553	20.5653	118.373	20.6153	115.553
21.5153	144.043	20.6653	133.371	20.7653	127.842	20.6653	116.12	20.6153	118.872	20.6653	116.12
21.5653	144.503	20.7153	134.256	20.8153	129.678	20.7153	115.197	20.6653	118.157	20.7153	115.197
21.6153	143.911	20.7653	134.487	20.8653	129.587	20.7653	115.174	20.7153	119.05	20.7653	115.174
21.6653	144.4	20.8153	134.699	20.9153	128.369	20.8153	115.196	20.7653	118.771	20.8153	115.196
21.7153	144.384	20.8653	134.278	20.9653	129.7	20.8653	114.994	20.8153	119.64	20.8653	114.994
21.7653	144.308	20.9153	133.743	21.0153	128.465	20.9153	116.421	20.8653	118.564	20.9153	116.421
21.8153	143.35	20.9653	135.981	21.0653	129.379	20.9653	116.337	20.9153	118.873	20.9653	116.337
21.8653	143.466	21.0153	134.971	21.1153	128.747	21.0153	116.063	20.9653	119.134	21.0153	116.063
21.9153	145.13	21.0653	134.654	21.1653	129.744	21.0653	115.693	21.0153	118.583	21.0653	115.693
21.9653	144.763	21.1153	135.832	21.2153	128.876	21.1153	115.989	21.0653	119.178	21.1153	115.989
22.0153	144.067	21.1653	135.009	21.2653	129.1	21.1653	115.565	21.1153	119.662	21.1653	115.565
22.0653	145.085	21.2153	135.28	21.3153	128.665	21.2153	115.909	21.1653	119.636	21.2153	115.909
22.1153	144.426	21.2653	134.443	21.3653	130.154	21.2653	116.06	21.2153	119.393	21.2653	116.06
22.1653	145.007	21.3153	134.645	21.4153	128.578	21.3153	116.602	21.2653	119.081	21.3153	116.602
22.2153	144.856	21.3653	135.606	21.4653	129.651	21.3653	117.335	21.3153	119.952	21.3653	117.335
22.2653	145.127	21.4153	134.027	21.5153	130.341	21.4153	118.101	21.3653	119.891	21.4153	118.101
22.3153	144.896	21.4653	135.31	21.5653	129.231	21.4653	116.8	21.4153	120.337	21.4653	116.8
22.3653	144.187	21.5153	135.076	21.6153	129.004	21.5153	116.789	21.4653	119.711	21.5153	116.789
22.4153	145.353	21.5653	135.662	21.6653	129.627	21.5653	117.426	21.5153	120.194	21.5653	117.426
22.4653	145.525	21.6153	134.958	21.7153	129.469	21.6153	117.141	21.5653	119.668	21.6153	117.141
22.5153	145.188	21.6653	135.078	21.7653	129.446	21.6653	116.603	21.6153	119.768	21.6653	116.603
22.5653	145.149	21.7153	135.176	21.8153	130.624	21.7153	116.433	21.6653	119.933	21.7153	116.433
22.6153	145.707	21.7653	135.611	21.8653	129.541	21.7653	116.422	21.7153	120.636	21.7653	116.422
22.6653	144.782	21.8153	134.797	21.9153	129.83	21.8153	116.106	21.7653	120.299	21.8153	116.106
22.7153	145.264	21.8653	135.872	21.9653	130.518	21.8653	116.863	21.8153	120.444	21.8653	116.863
22.7653	145.066	21.9153	135.351	22.0153	130.12	21.9153	117.026	21.8653	120.101	21.9153	117.026
22.8153	145.199	21.9653	135.709	22.0653	130.111	21.9653	117.833	21.9153	120.074	21.9653	117.833
22.8653	145.189	22.0153	135.918	22.1153	131.259	22.0153	117.301	21.9653	120.343	22.0153	117.301
22.9153	145.571	22.0653	135.85	22.1653	129.614	22.0653	117.679	22.0153	120.378	22.0653	117.679
22.9653	145.586	22.1153	135.671	22.2153	130.737	22.1153	117.263	22.0653	119.995	22.1153	117.263
23.0153	144.979	22.1653	135.635	22.2653	130.353	22.1653	118.652	22.1153	120.678	22.1653	118.652
23.0653	144.395	22.2153	136.626	22.3153	129.222	22.2153	118.591	22.1653	120.544	22.2153	118.591
23.1153	145.339	22.2653	136.042	22.3653	132.024	22.2653	117.467	22.2153	120.892	22.2653	117.467
23.1653	145.773	22.3153	136.376	22.4153	129.526	22.3153	118.385	22.2653	120.327	22.3153	118.385
23.2153	145.751	22.3653	135.922	22.4653	131.277	22.3653	118.824	22.3153	120.933	22.3653	118.824
23.2653	145.32	22.4153	136.248	22.5153	130.518	22.4153	119.283	22.3653	120.974	22.4153	119.283
23.3153	145.289	22.4653	136.587	22.5653	130.698	22.4653	118.473	22.4153	120.299	22.4653	118.473
23.3653	145.451	22.5153	136.536	22.6153	131.273	22.5153	118.189	22.4653	120.999	22.5153	118.189
23.4153	145.438	22.5653	137.124	22.6653	131.167	22.5653	118.653	22.5153	120.36	22.5653	118.653
23.4653	146.181	22.6153	136.214	22.7153	130.834	22.6153	118.323	22.5653	120.89	22.6153	118.323
23.5153	146.367	22.6653	137.066	22.7653	131.46	22.6653	118.337	22.6153	121.331	22.6653	118.337
23.5653	145.347	22.7153	136.804	22.8153	131.243	22.7153	118.724	22.6653	120.995	22.7153	118.724
23.6153	145.287	22.7653	136.425	22.8653	131.241	22.7653	118.907	22.7153	120.639	22.7653	118.907
23.6653	145.289	22.8153	137.52	22.9153	132.335	22.8153	118.775	22.7653	121.06	22.8153	118.775
23.7153	146.479	22.8653	137.919	22.9653	131.288	22.8653	118.209	22.8153	121.007	22.8653	118.209
23.7653	146.18	22.9153	136.044	23.0153	131.402	22.9153	119.532	22.8653	121.33	22.9153	119.532
23.8153	145.794	22.9653	137.563	23.0653	132.117	22.9653	118.148	22.9153	120.337	22.9653	118.148
23.8653	145.335	23.0153	137.059	23.1153	131.427	23.0153	118.626	22.9653	121.359	23.0153	118.626
23.9153	146.18	23.0653	137.496	23.1653	130.988	23.0653	119.306	23.0153	120.849	23.0653	119.306
23.9653	145.877	23.1153	137.114	23.2153	131.891	23.1153	118.82	23.0653	121.224	23.1153	118.82
24.0153	145.433	23.1653	137.984	23.2653	131.987	23.1653	119.323	23.1153	121.208	23.1653	119.323
24.0653	146.487	23.2153	137.804	23.3153	132.103	23.2153	118.76	23.1653	121.189	23.2153	118.76
24.1153	145.63	23.2653	138.101	23.3653	131.37	23.2653	119.363	23.2153	121.207	23.2653	119.363
24.1653	145.922	23.3153	137.719	23.4153	133.421	23.3153	118.966	23.2653	121.26	23.3153	118.966
24.2153	146.056	23.3653	137.371	23.4653	130.531	23.3653	119.288	23.3153	121.686	23.3653	119.288
24.2653	145.675	23.4153	138.583	23.5153	133.261	23.4153	119.787	23.3653	121.664	23.4153	119.787
24.3153	146.465	23.4653	136.348	23.5653	132.053	23.4653	119.269	23.4153	120.9	23.4653	119.269
24.3653	146.176	23.5153	138.695	23.6153	131.741	23.5153	119.319	23.4653	121.747	23.5153	119.319
24.4153	146.156	23.5653	138.06	23.6653	133.186	23.5653	119.57	23.5153	121.581	23.5653	119.57
24.4653	146.296	23.6153	137.866	23.7153	132.59	23.6153	119.643	23.5653	121.599	23.6153	119.643
24.5153	146.292	23.6653	138.262	23.7653	131.709	23.6653	119.454	23.6153	121.751	23.6653	119.454
24.5653	146.964	23.7153	138.031	23.8153	131.757	23.7153	119.785	23.6653	122.272	23.7153	119.785
24.6153	145.9	23.7653	137.209	23.8653	133.279	23.7653	119.438	23.7153	121.473	23.7653	119.438
24.6653	146.381	23.8153	139.619	23.9153	132.746	23.8153	119.731	23.7653	122.124	23.8153	119.731
24.7153	145.659	23.8653	135.908	23.9653	132.307	23.8653	119.495	23.8153	122.044	23.8653	119.495
24.7653	147.11	23.9153	138.32	24.0153	132.172	23.9153	118.994	23.8653	122.075	23.9153	118.994
24.8153	146.021	23.9653	138.384	24.0653	132.071	23.9653	118.752	23.9153	121.556	23.9653	118.752
24.8653	146.396	24.0153	137.737	24.1153	131.78	24.0153	119.646	23.9653	122.392	24.0153	119.646
24.9153	146.632	24.0653	139.342	24.1653	132.657	24.0653	119.123	24.0153	122.717	24.0653	119.123
24.9653	145.965	24.1153	138.205	24.2153	132.022	24.1153	118.683	24.0653	122.107	24.1153	118.683
25.0153	146.241	24.1653	138.129	24.2653	132.555	24.1653	119.201	24.1153	122.548	24.1653	119.201
25.0653	146.261	24.2153	138.642	24.3153	133.057	24.2153	119.193	24.1653	121.952	24.2153	119.193
25.1153	145.629	24.2653	139.212	24.3653	132.639	24.2653	118.633	24.2153	122.613	24.2653	118.633
25.1653	146.816	24.3153	138.108	24.4153	131.223	24.3153	119.101	24.2653	122.696	24.3153	119.101
25.2153	146.671	24.3653	138.36	24.4653	132.891	24.3653	118.756	24.3153	122.569	24.3653	118.756
25.2653	145.851	24.4153	138.755	24.5153	132.49	24.4153	119.123	24.3653	122.884	24.4153	119.123
25.3153	146.609	24.4653	139.861	24.5653	133.257	24.4653	119.504	24.4153	122.763	24.4653	119.504
25.3653	146.505	24.5153	139.374	24.6153	132.765	24.5153	120.332	24.4653	122.537	24.5153	120.332
25.4153	146.502	24.5653	138.469	24.6653	131.966	24.5653	120.379	24.5153	122.845	24.5653	120.379
25.4653	146.105	24.6153	138.599	24.7153	132.388	24.6153	120.129	24.5653	122.773	24.6153	120.129
25.5153	146.273	24.6653	139.165	24.7653	130.917	24.6653	120.322	24.6153	123.269	24.6653	120.322
25.5653	146.539	24.7153	139.283	24.8153	133.386	24.7153	120.221	24.6653	123.188	24.7153	120.221
25.6153	146.503	24.7653	138.385	24.8653	133.674	24.7653	121.293	24.7153	123.581	24.7653	121.293
25.6653	146.802	24.8153	141.131	24.9153	133.478	24.8153	121.058	24.7653	123.428	24.8153	121.058
25.7153	146.02	24.8653	138.802	24.9653	131.743	24.8653	120.794	24.8153	123.935	24.8653	120.794
25.7653	147.527	24.9153	140.761	25.0153	131.75	24.9153	121.266	24.8653	123.746	24.9153	121.266
25.8153	146.068	24.9653	139.576	25.0653	132.489	24.9653	121.378	24.9153	124.401	24.9653	121.378
25.8653	146.003	25.0153	139.379	25.1153	131.676	25.0153	121.822	24.9653	124.318	25.0153	121.822
25.9153	146.993	25.0653	140.936	25.1653	133.171	25.0653	121.066	25.0153	123.767	25.0653	121.066
25.9653	146.309	25.1153	140.384	25.2153	132.298	25.1153	122.301	25.0653	124.015	25.1153	122.301
26.0153	147.177	25.1653	139.696	25.2653	132.462	25.1653	121.687	25.1153	124.648	25.1653	121.687
26.0653	146.223	25.2153	140.299	25.3153	133.728	25.2153	122.337	25.1653	124.592	25.2153	122.337
26.1153	146.52	25.2653	139.986	25.3653	131.031	25.2653	121.629	25.2153	123.932	25.2653	121.629
26.1653	147.139	25.3153	140.158	25.4153	134.219	25.3153	121.79	25.2653	124.017	25.3153	121.79
26.2153	147.632	25.3653	140.951	25.4653	133.779	25.3653	122.644	25.3153	124.017	25.3653	122.644
26.2653	147.153	25.4153	140.071	25.5153	133.509	25.4153	121.957	25.3653	124.624	25.4153	121.957
26.3153	146.148	25.4653	140.594	25.5653	132.711	25.4653	122.198	25.4153	124.261	25.4653	122.198
26.3653	146.37	25.5153	140.694	25.6153	131.788	25.5153	122.36	25.4653	124.621	25.5153	122.36
26.4153	146.548	25.5653	140.578	25.6653	134.075	25.5653	122.715	25.5153	124.04	25.5653	122.715
26.4653	147.1	25.6153	140.491	25.7153	132.089	25.6153	122.28	25.5653	124.846	25.6153	122.28
26.5153	147.547	25.6653	141.338	25.7653	132.994	25.6653	122.417	25.6153	124.741	25.6653	122.417
26.5653	147.126	25.7153	140.335	25.8153	133.586	25.7153	122.141	25.6653	124.684	25.7153	122.141
26.6153	146.244	25.7653	140.837	25.8653	132.702	25.7653	121.075	25.7153	124.409	25.7653	121.075
26.6653	146.155	25.8153	141.133	25.9153	132.941	25.8153	122.894	25.7653	125.229	25.8153	122.894
26.7153	148.566	25.8653	139.826	25.9653	133.671	25.8653	140.814	25.8153	124.512	25.8653	140.814
26.7653	147.061	25.9153	140.472	26.0153	133.888	25.9153	141.447	25.8653	124.457	25.9153	141.447
26.8153	147.174	25.9653	140.709	26.0653	132.663	25.9653	141.919	25.9153	125.264	25.9653	141.919
26.8653	146.755	26.0153	141.758	26.1153	133.196	26.0153	142.135	25.9653	124.229	26.0153	142.135
26.9153	146.562	26.0653	141.815	26.1653	134.228	26.0653	142.107	26.0153	124.672	26.0653	142.107
26.9653	147.74	26.1153	140.074	26.2153	133.477	26.1153	142.48	26.0653	124.876	26.1153	142.48
27.0153	146.897	26.1653	141.259	26.2653	132.436	26.1653	142.251	26.1153	124.915	26.1653	142.251
27.0653	147.598	26.2153	140.957	26.3153	134.582	26.2153	142.467	26.1653	124.621	26.2153	142.467
27.1153	147.106	26.2653	140.717	26.3653	135.738	26.2653	142.537	26.2153	124.755	26.2653	142.537
27.1653	147.314	26.3153	141.31	26.4153	132.086	26.3153	142.779	26.2653	125.102	26.3153	142.779
27.2153	148.007	26.3653	141.644	26.4653	135.233	26.3653	142.662	26.3153	125.111	26.3653	142.662
27.2653	146.732	26.4153	140.27	26.5153	133.638	26.4153	142.276	26.3653	125.761	26.4153	142.276
27.3153	147.588	26.4653	141.54	26.5653	134.434	26.4653	143.345	26.4153	125.537	26.4653	143.345
27.3653	147.59	26.5153	141.641	26.6153	134.738	26.5153	143.582	26.4653	125.427	26.5153	143.582
27.4153	147.707	26.5653	141.063	26.6653	134.713	26.5653	142.942	26.5153	125.851	26.5653	142.942
27.4653	147.597	26.6153	141.13	26.7153	134.588	26.6153	141.886	26.5653	125.575	26.6153	141.886
27.5153	147.681	26.6653	141.596	26.7653	134.344	26.6653	143.395	26.6153	125.648	26.6653	143.395
27.5653	147.628	26.7153	141.198	26.8153	135.682	26.7153	143.41	26.6653	125.19	26.7153	143.41
27.6153	148.025	26.7653	141.087	26.8653	134.606	26.7653	143.03	26.7153	125.768	26.7653	143.03
27.6653	148.416	26.8153	141.626	26.9153	133.811	26.8153	143.381	26.7653	125.183	26.8153	143.381
27.7153	146.786	26.8653	141.751	26.9653	134.989	26.8653	142.621	26.8153	124.943	26.8653	142.621
27.7653	147.244	26.9153	141.34	27.0153	134.817	26.9153	143.472	26.8653	125.318	26.9153	143.472
27.8153	147.675	26.9653	141.612	27.0653	135.381	26.9653	143.41	26.9153	125.236	26.9653	143.41
27.8653	147.962	27.0153	141.863	27.1153	134.448	27.0153	143.351	26.9653	125.105	27.0153	143.351
27.9153	148.319	27.0653	141.83	27.1653	134.618	27.0653	143.746	27.0153	125.67	27.0653	143.746
27.9653	146.988	27.1153	141.456	27.2153	135.147	27.1153	142.9	27.0653	125.368	27.1153	142.9
28.0153	147.986	27.1653	141.743	27.2653	135.823	27.1653	143.616	27.1153	125.347	27.1653	143.616
28.0653	148.322	27.2153	141.965	27.3153	135.857	27.2153	143.728	27.1653	125.009	27.2153	143.728
28.1153	147.781	27.2653	141.674	27.3653	132.879	27.2653	143.455	27.2153	126.111	27.2653	143.455
28.1653	147.532	27.3153	142.285	27.4153	135.785	27.3153	144.136	27.2653	125.615	27.3153	144.136
28.2153	147.919	27.3653	142.413	27.4653	135.837	27.3653	144.109	27.3153	125.475	27.3653	144.109
28.2653	148.187	27.4153	141.8	27.5153	135.184	27.4153	144.141	27.3653	125.815	27.4153	144.141
28.3153	147.984	27.4653	141.954	27.5653	134.765	27.4653	143.793	27.4153	125.44	27.4653	143.793
28.3653	148.541	27.5153	142.134	27.6153	135.56	27.5153	143.754	27.4653	125.338	27.5153	143.754
28.4153	148.422	27.5653	142.951	27.6653	133.56	27.5653	144.534	27.5153	126.144	27.5653	144.534
28.4653	148.221	27.6153	141.634	27.7153	136.992	27.6153	143.748	27.5653	125.501	27.6153	143.748
28.5153	147.943	27.6653	142.761	27.7653	135.839	27.6653	144.073	27.6153	126.13	27.6653	144.073
28.5653	148.249	27.7153	142.531	27.8153	136.079	27.7153	144.02	27.6653	125.865	27.7153	144.02
28.6153	148.293	27.7653	141.173	27.8653	135.278	27.7653	143.943	27.7153	126.648	27.7653	143.943
28.6653	147.888	27.8153	143.295	27.9153	136.044	27.8153	144.178	27.7653	126.133	27.8153	144.178
28.7153	147.975	27.8653	143.481	27.9653	136.33	27.8653	144.363	27.8153	126.034	27.8653	144.363
28.7653	148.908	27.9153	143.037	28.0153	135.106	27.9153	144.028	27.8653	125.81	27.9153	144.028
28.8153	148.563	27.9653	141.683	28.0653	135.011	27.9653	144.363	27.9153	126.088	27.9653	144.363
28.8653	148.602	28.0153	142.526	28.1153	135.76	28.0153	143.455	27.9653	126.423	28.0153	143.455
28.9153	148.338	28.0653	143.092	28.1653	134.967	28.0653	143.59	28.0153	126.448	28.0653	143.59
28.9653	148.847	28.1153	142.845	28.2153	135.706	28.1153	143.872	28.0653	126.099	28.1153	143.872
29.0153	148.172	28.1653	142.935	28.2653	135.851	28.1653	144.702	28.1153	126.165	28.1653	144.702
29.0653	149.256	28.2153	142.911	28.3153	135.999	28.2153	144.011	28.1653	126.594	28.2153	144.011
29.1153	148.251	28.2653	142.826	28.3653	135.461	28.2653	144.481	28.2153	126.473	28.2653	144.481
29.1653	149.178	28.3153	143.321	28.4153	136.494	28.3153	143.941	28.2653	126.894	28.3153	143.941
29.2153	148.192	28.3653	142.535	28.4653	135.575	28.3653	144.048	28.3153	126.45	28.3653	144.048
29.2653	149.228	28.4153	143.214	28.5153	137.253	28.4153	144.42	28.3653	126.655	28.4153	144.42
29.3153	149.306	28.4653	143.804	28.5653	136.482	28.4653	144.549	28.4153	126.4	28.4653	144.549
29.3653	148.935	28.5153	143.142	28.6153	136.012	28.5153	144.242	28.4653	126.463	28.5153	144.242
29.4153	149.284	28.5653	143.426	28.6653	137.319	28.5653	144.849	28.5153	126.944	28.5653	144.849
29.4653	148.934	28.6153	142.632	28.7153	137.12	28.6153	144.341	28.5653	126.689	28.6153	144.341
29.5153	148.996	28.6653	144.143	28.7653	136.39	28.6653	144.722	28.6153	127.307	28.6653	144.722
29.5653	149.279	28.7153	143.063	28.8153	135.617	28.7153	144.322	28.6653	127.243	28.7153	144.322
29.6153	148.934	28.7653	142.92	28.8653	137.7	28.7653	144.291	28.7153	145.924	28.7653	144.291
29.6653	149.916	28.8153	145.574	28.9153	136.944	28.8153	145.11	28.7653	147.848	28.8153	145.11
29.7153	149.531	28.8653	143.308	28.9653	135.94	28.8653	144.722	28.8153	146.655	28.8653	144.722
29.7653	149.996	28.9153	144.195	29.0153	137.546	28.9153	144.232	28.8653	145.971	28.9153	144.232
29.8153	149.71	28.9653	143.99	29.0653	137.799	28.9653	144.732	28.9153	145.821	28.9653	144.732
29.8653	149.542	29.0153	143.218	29.1153	136.329	29.0153	145.175	28.9653	146.77	29.0153	145.175
29.9153	150.186	29.0653	145.042	29.1653	137.075	29.0653	145.159	29.0153	146.772	29.0653	145.159
29.9653	149.659	29.1153	143.236	29.2153	137.398	29.1153	144.738	29.0653	147.106	29.1153	144.738
30.0153	149.259	29.1653	143.616	29.2653	134.263	29.1653	144.543	29.1153	146.404	29.1653	144.543
30.0653	149.833	29.2153	144.391	29.3153	138.503	29.2153	144.864	29.1653	146.974	29.2153	144.864
30.1153	149.646	29.2653	144.627	29.3653	138.351	29.2653	145.161	29.2153	147.182	29.2653	145.161
30.1653	149.971	29.3153	143.922	29.4153	136.436	29.3153	144.774	29.2653	146.377	29.3153	144.774
30.2153	150.523	29.3653	144.723	29.4653	136.101	29.3653	145.46	29.3153	146.522	29.3653	145.46
30.2653	149.729	29.4153	143.702	29.5153	137.733	29.4153	145.067	29.3653	146.949	29.4153	145.067
30.3153	149.769	29.4653	145.778	29.5653	137.953	29.4653	145.061	29.4153	146.492	29.4653	145.061
30.3653	149.602	29.5153	144.783	29.6153	136.337	29.5153	144.978	29.4653	146.772	29.5153	144.978
30.4153	149.631	29.5653	143.657	29.6653	138.098	29.5653	145.392	29.5153	146.637	29.5653	145.392
30.4653	149.89	29.6153	145.427	29.7153	137.718	29.6153	145.432	29.5653	146.49	29.6153	145.432
30.5153	150.201	29.6653	143.918	29.7653	137.173	29.6653	145.347	29.6153	146.905	29.6653	145.347
30.5653	149.882	29.7153	144.692	29.8153	136.227	29.7153	145.523	29.6653	146.974	29.7153	145.523
30.6153	150.706	29.7653	144.707	29.8653	136.466	29.7653	145.057	29.7153	146.796	29.7653	145.057
30.6653	150.677	29.8153	144.96	29.9153	137.44	29.8153	146.225	29.7653	146.459	29.8153	146.225
30.7153	149.561	29.8653	145.102	29.9653	137.163	29.8653	145.334	29.8153	147.364	29.8653	145.334
30.7653	150.917	29.9153	144.033	30.0153	137.543	29.9153	145.912	29.8653	147.521	29.9153	145.912
30.8153	150.77	29.9653	145.51	30.0653	137.491	29.9653	145.543	29.9153	147.097	29.9653	145.543
30.8653	150.698	30.0153	145.944	30.1153	137.524	30.0153	145.62	29.9653	147.423	30.0153	145.62
30.9153	151.105	30.0653	145.986	30.1653	137.697	30.0653	145.737	30.0153	147.372	30.0653	145.737
30.9653	150.93	30.1153	145.041	30.2153	137.128	30.1153	145.788	30.0653	147.064	30.1153	145.788
31.0153	149.928	30.1653	144.737	30.2653	137.674	30.1653	146.018	30.1153	147.89	30.1653	146.018
31.0653	151.636	30.2153	145.525	30.3153	138.133	30.2153	145.814	30.1653	147.875	30.2153	145.814
31.1153	151.761	30.2653	145.121	30.3653	137.699	30.2653	146.045	30.2153	147.35	30.2653	146.045
31.1653	150.488	30.3153	145.771	30.4153	136.294	30.3153	146.184	30.2653	148.053	30.3153	146.184
31.2153	150.425	30.3653	145.539	30.4653	135.969	30.3653	146.321	30.3153	147.66	30.3653	146.321
31.2653	151.224	30.4153	144.824	30.5153	137.053	30.4153	145.926	30.3653	147.729	30.4153	145.926
31.3153	151.246	30.4653	145.662	30.5653	136.997	30.4653	146.326	30.4153	147.857	30.4653	146.326
31.3653	151.361	30.5153	146.251	30.6153	136.972	30.5153	146.694	30.4653	147.485	30.5153	146.694
31.4153	150.696	30.5653	145.854	30.6653	137.312	30.5653	146.058	30.5153	147.691	30.5653	146.058
31.4653	150.452	30.6153	146.302	30.7153	137.741	30.6153	146.186	30.5653	148.695	30.6153	146.186
31.5153	152.017	30.6653	145.808	30.7653	138.433	30.6653	145.955	30.6153	147.802	30.6653	145.955
31.5653	150.676	30.7153	146.13	30.8153	137.917	30.7153	146.204	30.6653	148.023	30.7153	146.204
31.6153	152.287	30.7653	145.78	30.8653	138.349	30.7653	146.427	30.7153	148.121	30.7653	146.427
31.6653	150.218	30.8153	145.577	30.9153	137.422	30.8153	146.13	30.7653	148.359	30.8153	146.13
31.7153	151.545	30.8653	146.399	30.9653	137.975	30.8653	146.482	30.8153	148.646	30.8653	146.482
31.7653	151.552	30.9153	146.479	31.0153	137.663	30.9153	146.645	30.8653	148.266	30.9153	146.645
31.8153	150.695	30.9653	145.873	31.0653	137.041	30.9653	146.34	30.9153	148.15	30.9653	146.34
31.8653	152.04	31.0153	147.028	31.1153	138.605	31.0153	146.331	30.9653	148.141	31.0153	146.331
31.9153	150.998	31.0653	144.843	31.1653	137.956	31.0653	146.503	31.0153	148.376	31.0653	146.503
31.9653	151.089	31.1153	146.239	31.2153	138.197	31.1153	146.759	31.0653	148.472	31.1153	146.759
32.0153	151.339	31.1653	145.636	31.2653	137.115	31.1653	146.146	31.1153	148.425	31.1653	146.146
32.0653	151.209	31.2153	146.614	31.3153	138.196	31.2153	146.818	31.1653	148.543	31.2153	146.818
32.1153	151.845	31.2653	146.668	31.3653	137.65	31.2653	146.898	31.2153	148.524	31.2653	146.898
32.1653	151.819	31.3153	145.661	31.4153	138.403	31.3153	146.628	31.2653	148.254	31.3153	146.628
32.2153	151.094	31.3653	146.031	31.4653	138.398	31.3653	146.629	31.3153	148.306	31.3653	146.629
32.2653	151.555	31.4153	146.401	31.5153	138.582	31.4153	146.763	31.3653	148.23	31.4153	146.763
32.3153	152.71	31.4653	146.775	31.5653	136.338	31.4653	146.988	31.4153	147.84	31.4653	146.988
32.3653	150.679	31.5153	145.68	31.6153	138.68	31.5153	146.959	31.4653	148.125	31.5153	146.959
32.4153	152.389	31.5653	145.859	31.6653	138.853	31.5653	146.723	31.5153	148.255	31.5653	146.723
32.4653	151.408	31.6153	146.213	31.7153	137.634	31.6153	146.932	31.5653	148.73	31.6153	146.932
32.5153	151.734	31.6653	145.361	31.7653	137.562	31.6653	147.056	31.6153	148.633	31.6653	147.056
32.5653	151.929	31.7153	146.26	31.8153	138.813	31.7153	146.863	31.6653	148.561	31.7153	146.863
32.6153	151.469	31.7653	146.7	31.8653	139.058	31.7653	147.119	31.7153	148.577	31.7653	147.119
32.6653	152.233	31.8153	146.423	31.9153	138.321	31.8153	146.718	31.7653	148.633	31.8153	146.718
32.7153	152.118	31.8653	145.508	31.9653	138.258	31.8653	147.332	31.8153	149.311	31.8653	147.332
32.7653	151.533	31.9153	145.665	32.0153	138.82	31.9153	147.17	31.8653	149.019	31.9153	147.17
32.8153	151.8	31.9653	146.182	32.0653	138.471	31.9653	146.716	31.9153	148.699	31.9653	146.716
32.8653	152.263	32.0153	146.283	32.1153	138.877	32.0153	147.242	31.9653	149.142	32.0153	147.242
32.9153	152.971	32.0653	146.593	32.1653	138.841	32.0653	147.846	32.0153	148.604	32.0653	147.846
		32.1153	146.217	32.2153	138.128	32.1153	147.167	32.0653	148.955	32.1153	147.167
		32.1653	145.772	32.2653	138.869	32.1653	147.242	32.1153	148.605	32.1653	147.242
		32.2153	146.398	32.3153	139.136	32.2153	147.515	32.1653	149.384	32.2153	147.515
		32.2653	146.81	32.3653	138.739	32.2653	147.874	32.2153	148.915	32.2653	147.874
		32.3153	145.715	32.4153	138.838	32.3153	148.457	32.2653	149.315	32.3153	148.457
		32.3653	146.556	32.4653	138.892	32.3653	148.813	32.3153	149.331	32.3653	148.813
		32.4153	146.147	32.5153	138.866	32.4153	148.763	32.3653	149.252	32.4153	148.763
		32.4653	145.326	32.5653	138.779	32.4653	148.042	32.4153	149.121	32.4653	148.042
		32.5153	146.954	32.6153	139.397	32.5153	148.052	32.4653	148.593	32.5153	148.052
		32.5653	146.574	32.6653	139.123	32.5653	147.772	32.5153	149.637	32.5653	147.772
		32.6153	145.893	32.7153	139.041	32.6153	147.669	32.5653	149.557	32.6153	147.669
		32.6653	144.74	32.7653	139.188	32.6653	147.825	32.6153	148.907	32.6653	147.825
		32.7153	147.53	32.8153	138.47	32.7153	148.264	32.6653	149.574	32.7153	148.264
		32.7653	146.63	32.8653	139.301	32.7653	148.554	32.7153	149.828	32.7653	148.554
		32.8153	146.212	32.9153	139.351	32.8153	148.425	32.7653	149.721	32.8153	148.425
		32.8653	145.889	32.9653	139.917	32.8653	147.84	32.8153	150.222	32.8653	147.84
		32.9153	146.052	33.0153	139.142	32.9153	147.73	32.8653	149.937	32.9153	147.73
		32.9653	146.999	33.0653	139.599	32.9653	148.59	32.9153	149.908	32.9653	148.59
		33.0153	147.105	33.1153	139.899	33.0153	148.615	32.9653	149.483	33.0153	148.615
		33.0653	147.139	33.1653	140.05	33.0653	148.271	33.0153	149.771	33.0653	148.271
						33.1153	148.5	33.0653	150.322	33.1153	148.5
								33.1153	149.682
								33.1653	149.613
								33.2153	149.28

## Sheet: Figure 2c
Figure 2c. The statistic rupture forces for the outer and inner DNA wrap for unmodified H2B-nucleosome and ubH2B-nucleosome incubated with FACT.
H2B+FACT-outer wrap Force (pN)	ubH2B+FACT-outer wrap Force (pN)	H2B+FACT-inner wrap Force (pN)	ubH2B+FACT-inner wrap Force (pN)
1.8	12.68	4	16.82
1.7	6.65	5.5	16.41
4.2	6.64	6.6	17.14
1.1	5.91	1.3	14.19
2.3	9.88	1.4	14.66
2.4	9.88	1.2	18.81
3.7	7.41	5.4	16.01
2	10	2.8	19.06
1.9	11.02	3.1	19.87
1.4	10.89	2.8	16.06
2.1	6.31	2.9	13.31
5.2	12.89	4	22.71
1.1	6.35	4	17.07
1.1	12.05	4.2	24.07
2.4	12.41	3.6	20.31
3.1	12.05	4.8	15.19
5.3	11.32	3.1	13.93
2.8	9.91	7.4	19.9
2.9	11.79	4.9	14.62
2.7	13.05	4.8	17.93
2.8	6.39	2.6	17.62
3.2	8.86	5.9	16.46
3.2	8.84	6	14.3
1.9	12.45	9.5	17.04
0.9	9.91	6.9	12.39
6	11.07	5.8	18.24
4	11.39	4.2	24.94
6.6	4.88	8.5	12.38
3.1	5.27	7.3	14.95
3	7.24	4.5	17.45
1.1	9.78	5.4	15.43
2.91	8.02	4.8	13.68
3.06	14.85	5.12	25.68
2.8	8.83	6.93	24.42
2.19	8.31	6.92	18.01
3.68	10.43	7.62	15.05
2.98	9.45	8.37	15.63
2.64	14.79	6.14	15.21
2.78	8.98	7.32	12.92
2.56	4.83	4.43	9.52
6.38	4.48	5.76	16.37
6.34	12.87	3.55	27.7
1.08	23.74	3.89	25.66
1.24	18.13	9.75	27.85
5.51	9.73	9.49	24.41
1.59	4.73	7.84	23.75
5.55	18.41	3.96	24.5
3.34	13.42	6.23	26.69
4.49	19.63	5.3	31.8
2.51	19.06	4.7	21.66
2.56	15.19	7.08	20.88
	5.4		21.44
	10.98		19.61
	14.03		23.83
	22.03		23.44
	22.22		23.19
	21.05		23.98
	20.79		22.92
	6.14		27.19
	5.43		32.17
	7.1		18.56
	4.46		29.95
	5.74		31.24
	5.67		27.64
	5.45		30.06
	22.5		31.45
	16.43		27.64
	6.74		19.25
	11.08		17.62
	21.68		25.59
	8.07		27.59
	11.08		21.43
	8.28		27.54
	15.32		23.19
	13.47		20.55
	13.85		20.98
	20.49		28.23
	21.44		29.85
	22.33		24.48
	22.55		28.85
	4.8		13.94
	4.45		15.08
	4.35		22.04
	6.47		25.79

## Sheet: Figure 2d
Figure 2d. In vitro deubiquitination assay for ubH2B nucleosome incubated with increasing amounts of wild-type DUB (DUB-wt) and its catalytically inactive mutant (DUB-mut).

## Sheet: Figure 2e
Figure 2e. Repeated stretching measurements of ubH2B-nucleosome incubated with FACT and DUB-wt or DUB-mut.
ubH2B+DUB+FACT-1st Force (pN)	ubH2B+DUB+FACT-1st Ext. (nm)	ubH2B+DUB+FACT-2nd Force (pN)	ubH2B+DUB+FACT-2nd Ext. (nm)	ubH2B+DUB+FACT-3rd Force (pN)	ubH2B+DUB+FACT-3rd Ext. (nm)	ubH2B+DUB-mut+FACT-1st Force (pN)	ubH2B+DUB-mut+FACT-1st Ext. (nm)	ubH2B+DUB-mut+FACT-2nd Force (pN)	ubH2B+DUB-mut+FACT-2nd Ext. (nm)	ubH2B+DUB-mut+FACT-3rd Force (pN)	ubH2B+DUB-mut+FACT-3rd Ext. (nm)
0.864485	3.29959	0.796467	0.772638	0.762458	1.88044	0.719537	1.7016	0.781713	0.543347	0.736779	2.2093
0.898495	3.47097	0.830476	0.874652	0.796467	1.97734	0.728107	4.42725	0.791023	2.76326	0.745554	1.45205
0.932504	2.86192	0.864485	1.90883	0.830476	1.56568	0.736779	1.0316	0.800445	4.65281	0.754434	0.231657
0.966513	2.21384	0.898495	1.4356	0.864485	1.91724	0.745554	3.32751	0.809978	2.64419	0.763419	4.65517
1.00052	2.07919	0.932504	0.489592	0.898495	1.59802	0.754434	1.40751	0.819625	1.44772	0.772512	1.37131
1.03453	1.62642	0.966513	2.64468	0.932504	1.50292	0.763419	0.943635	0.829387	1.73632	0.781713	3.07998
1.06854	1.22526	1.00052	2.4708	0.966513	1.7588	0.772512	3.46566	0.839266	1.06753	0.791023	4.12205
1.10255	0.276388	1.03453	0.590722	1.00052	2.17511	0.781713	4.95479	0.849262	1.72053	0.800445	4.11504
1.13656	0.78432	1.06854	1.30191	1.03453	2.29876	0.791023	1.77681	0.859377	1.20876	0.809978	0.549863
1.17057	0.788983	1.10255	0.347205	1.06854	2.97278	0.800445	1.50403	0.869612	1.34967	0.819625	0.136866
1.20458	0.304717	1.13656	3.03672	1.10255	2.34818	0.809978	3.29234	0.87997	0.950092	0.829387	1.6327
1.23859	0.205619	1.17057	3.5086	1.13656	3.83826	0.819625	5.7702	0.89045	4.44535	0.839266	1.63063
1.27259	1.8246	1.20458	4.60479	1.17057	3.87334	0.829387	2.25018	0.901056	1.09093	0.849262	2.96129
1.3066	1.61668	1.23859	1.81726	1.20458	4.19622	0.839266	1.20001	0.911788	1.3783	0.859377	3.25912
1.34061	1.42991	1.27259	2.45659	1.23859	3.2672	0.849262	2.40914	0.922648	0.47387	0.869612	4.41606
1.37462	2.98104	1.3066	3.21433	1.27259	2.9785	0.859377	3.63478	0.933637	1.78296	0.87997	2.18259
1.40863	2.60165	1.34061	2.57108	1.3066	4.13127	0.869612	1.53815	0.944757	2.19409	0.89045	2.2262
1.44264	1.90584	1.37462	4.28663	1.34061	3.96784	0.87997	2.51582	0.956009	2.7702	0.901056	0.408958
1.47665	2.14144	1.40863	1.43477	1.37462	3.59316	0.89045	2.62642	0.967395	3.33476	0.911788	2.96517
1.51066	2.28799	1.44264	3.2175	1.40863	3.59191	0.901056	0.190312	0.978918	3.51901	0.922648	2.59257
1.54467	2.09994	1.47665	4.99292	1.44264	3.97224	0.911788	0.860483	0.990577	3.18641	0.933637	0.168486
1.57868	1.66548	1.51066	3.76516	1.47665	3.64598	0.922648	1.46116	1.00237	2.08155	0.944757	2.02544
1.61268	1.72956	1.54467	5.4796	1.51066	3.3766	0.933637	1.52206	1.01431	3.41511	0.956009	3.30468
1.64669	1.57647	1.57868	4.69489	1.54467	3.99754	0.944757	2.5991	1.02639	3.55271	0.967395	2.32467
1.6807	1.01409	1.61268	5.54891	1.57868	3.77005	0.956009	2.7211	1.03862	1.87034	0.978918	2.03716
1.71471	2.20749	1.64669	3.51306	1.61268	3.74586	0.967395	2.19168	1.05099	3.24	0.990577	1.61658
1.74872	2.78055	1.6807	5.84991	1.64669	4.28345	0.978918	3.17135	1.06351	1.14229	1.00237	1.08887
1.78273	2.16267	1.71471	4.63681	1.6807	4.18916	0.990577	3.75975	1.07617	2.1087	1.01431	0.325853
1.81674	2.19723	1.74872	5.24881	1.71471	5.07558	1.00237	3.22623	1.08899	4.39962	1.02639	1.21572
1.85075	3.72244	1.78273	3.99508	1.74872	4.28711	1.01431	3.01215	1.10196	2.72166	1.03862	1.59971
1.88476	2.9559	1.81674	4.51779	1.78273	4.88099	1.02639	4.21161	1.11509	3.44182	1.05099	0.450276
1.91876	2.90775	1.85075	3.19002	1.81674	5.25482	1.03862	2.70472	1.12837	2.15633	1.06351	1.10105
1.95277	2.48587	1.88476	4.25493	1.85075	5.66377	1.05099	0.315062	1.14181	3.21248	1.07617	2.08562
1.98678	2.54827	1.91876	3.68892	1.88476	5.89302	1.06351	2.02549	1.15541	4.05011	1.08899	2.58856
2.02079	2.12478	1.95277	4.13246	1.91876	5.03806	1.07617	1.23683	1.16917	4.91566	1.10196	0.333134
2.0548	3.96293	1.98678	6.69222	1.95277	4.63166	1.08899	3.26481	1.18309	2.1251	1.11509	0.136315
2.08881	3.92916	2.02079	5.49043	1.98678	6.85975	1.10196	4.49166	1.19718	3.46093	1.12837	1.53725
2.12282	3.55073	2.0548	5.12814	2.02079	5.38262	1.11509	1.86652	1.21144	2.01038	1.14181	3.09257
2.15683	3.64603	2.08881	5.77423	2.0548	5.58713	1.12837	5.1355	1.22587	4.13304	1.15541	4.89831
2.19083	3.35806	2.12282	5.52361	2.08881	6.91673	1.14181	5.31172	1.24047	2.83044	1.16917	5.38873
2.22484	3.05459	2.15683	6.2227	2.12282	7.0881	1.15541	4.86763	1.25525	3.36452	1.18309	3.17718
2.25885	3.11462	2.19083	5.22561	2.15683	7.84308	1.16917	3.6418	1.2702	2.88777	1.19718	4.46756
2.29286	3.60353	2.22484	6.2443	2.19083	7.77523	1.18309	1.33656	1.28533	2.0196	1.21144	3.8927
2.32687	4.43293	2.25885	6.41477	2.22484	7.68715	1.19718	2.04687	1.30063	3.52633	1.22587	3.74008
2.36088	3.84654	2.29286	5.4588	2.25885	7.6325	1.21144	3.88252	1.31613	4.29872	1.24047	2.79983
2.39489	3.34202	2.32687	7.698	2.29286	7.97021	1.22587	3.67176	1.3318	3.11612	1.25525	2.55601
2.4289	3.52255	2.36088	7.74616	2.32687	7.15099	1.24047	5.18517	1.34766	4.72517	1.2702	2.9239
2.4629	3.51745	2.39489	6.75076	2.36088	7.72881	1.25525	3.80282	1.36371	5.5486	1.28533	4.75737
2.49691	4.94787	2.4289	6.95487	2.39489	6.95402	1.2702	4.23865	1.37996	4.8944	1.30063	3.59921
2.53092	4.92311	2.4629	7.20262	2.4289	8.32335	1.28533	5.04334	1.39639	4.26212	1.31613	4.49978
2.56493	4.93318	2.49691	6.59261	2.4629	7.66129	1.30063	4.55741	1.41302	5.87683	1.3318	2.57179
2.59894	4.49436	2.53092	7.81226	2.49691	7.33089	1.31613	4.65507	1.42985	4.77481	1.34766	3.68296
2.63295	5.35819	2.56493	7.81479	2.53092	8.22437	1.3318	5.6745	1.44688	4.63664	1.36371	4.19202
2.66696	4.64844	2.59894	7.79874	2.56493	8.31899	1.34766	2.72052	1.46412	5.43773	1.37996	4.80898
2.70096	5.39778	2.63295	7.55986	2.59894	8.42477	1.36371	4.23847	1.48155	5.68389	1.39639	2.9486
2.73497	4.38858	2.66696	6.55982	2.63295	8.03734	1.37996	4.20434	1.4992	4.94297	1.41302	3.69937
2.76898	4.26964	2.70096	5.90577	2.66696	8.22732	1.39639	3.45074	1.51706	6.32875	1.42985	2.47318
2.80299	4.69948	2.73497	7.27234	2.70096	8.78849	1.41302	2.30545	1.53513	4.69081	1.44688	4.93851
2.837	5.09691	2.76898	9.17363	2.73497	8.53767	1.42985	3.34661	1.55341	5.77402	1.46412	2.44925
2.87101	5.81302	2.80299	8.06381	2.76898	9.36069	1.44688	3.54449	1.57191	5.94489	1.48155	4.65506
2.90502	5.73252	2.837	8.43304	2.80299	9.16475	1.46412	5.12014	1.59063	5.47037	1.4992	4.89191
2.93903	5.45892	2.87101	7.25085	2.837	8.46593	1.48155	4.17294	1.60958	7.88228	1.51706	2.92747
2.97303	5.71893	2.90502	7.67402	2.87101	9.80611	1.4992	5.69115	1.62875	6.99338	1.53513	2.74174
3.00704	5.09724	2.93903	8.72089	2.90502	8.19683	1.51706	2.88575	1.64815	4.23569	1.55341	3.75464
3.04105	5.02604	2.97303	9.27561	2.93903	9.23777	1.53513	5.01041	1.66778	5.489	1.57191	2.89282
3.07506	6.88717	3.00704	9.02937	2.97303	10.2186	1.55341	4.02455	1.68764	6.47462	1.59063	2.34282
3.10907	6.82603	3.04105	7.14708	3.00704	9.06883	1.57191	4.90881	1.70774	6.97028	1.60958	4.97205
3.14308	6.40142	3.07506	7.12908	3.04105	9.79693	1.59063	5.19786	1.72808	4.0283	1.62875	3.55279
3.17709	5.9344	3.10907	8.90305	3.07506	9.24077	1.60958	5.23949	1.74866	4.5762	1.64815	2.85023
3.21109	5.7906	3.14308	9.40996	3.10907	9.30088	1.62875	3.46563	1.76949	6.17094	1.66778	3.3268
3.2451	6.34434	3.17709	8.99469	3.14308	9.44596	1.64815	4.50302	1.79057	7.09012	1.68764	5.09091
3.27911	6.00575	3.21109	8.95094	3.17709	9.87831	1.66778	6.93881	1.81189	6.02729	1.70774	3.92417
3.31312	5.87659	3.2451	8.54975	3.21109	9.83126	1.68764	4.95431	1.83347	7.40942	1.72808	3.11228
3.34713	6.1315	3.27911	10.023	3.2451	9.52836	1.70774	7.60428	1.85531	4.96646	1.74866	5.52899
3.38114	5.58614	3.31312	8.71744	3.27911	10.8753	1.72808	6.48299	1.87741	6.44862	1.76949	3.20232
3.41514	6.03894	3.34713	8.44085	3.31312	10.3683	1.74866	7.28432	1.89977	4.60449	1.79057	4.02593
3.44915	6.23657	3.38114	9.99831	3.34713	10.1208	1.76949	6.5292	1.9224	8.38694	1.81189	4.7956
3.48316	5.94373	3.41514	9.24808	3.38114	10.3549	1.79057	5.72707	1.94529	7.51159	1.83347	5.58266
3.51717	6.03156	3.44915	8.31702	3.41514	11.5557	1.81189	6.07554	1.96846	6.57441	1.85531	6.65057
3.55118	6.56944	3.48316	10.2074	3.44915	11.8691	1.83347	5.0981	1.99191	9.41364	1.87741	5.1236
3.58519	7.06503	3.51717	9.01659	3.48316	10.2476	1.85531	7.49797	2.01563	5.09469	1.89977	4.15269
3.6192	6.60216	3.55118	9.59414	3.51717	11.1502	1.87741	6.88176	2.03964	3.68165	1.9224	5.0095
3.6532	6.78279	3.58519	9.08909	3.55118	12.8941	1.89977	7.82934	2.06393	5.58133	1.94529	3.27582
3.68721	6.9036	3.6192	9.112	3.58519	10.6638	1.9224	4.33699	2.08851	7.11962	1.96846	4.02165
3.72122	6.20452	3.6532	9.44002	3.6192	11.4302	1.94529	4.00724	2.11339	5.78351	1.99191	4.52341
3.75523	7.26086	3.68721	9.66511	3.6532	11.3714	1.96846	5.18282	2.13856	6.55341	2.01563	4.18834
3.78924	6.49918	3.72122	10.6125	3.68721	12.126	1.99191	6.44335	2.16403	5.46632	2.03964	3.76667
3.82325	6.85495	3.75523	10.8573	3.72122	12.1555	2.01563	4.2811	2.1898	5.92204	2.06393	5.76004
3.85726	7.00395	3.78924	9.57181	3.75523	12.8244	2.03964	4.57993	2.21589	6.14642	2.08851	4.62209
3.89126	6.53588	3.82325	10.2812	3.78924	13.4528	2.06393	4.99605	2.24228	6.05255	2.11339	4.12321
3.92527	6.03197	3.85726	10.6466	3.82325	13.1841	2.08851	5.71282	2.26898	6.57308	2.13856	5.14558
3.95928	6.35418	3.89126	10.642	3.85726	13.6932	2.11339	4.80667	2.29601	6.31227	2.16403	4.72583
3.99329	6.20541	3.92527	10.2301	3.89126	13.6508	2.13856	4.44912	2.32335	6.70545	2.1898	4.56521
4.0273	6.46524	3.95928	10.8341	3.92527	13.6906	2.16403	4.46094	2.35103	6.04786	2.21589	3.02713
4.06131	6.94663	3.99329	10.299	3.95928	13.4506	2.1898	5.93304	2.37903	7.9485	2.24228	5.27143
4.09531	6.55159	4.0273	10.8997	3.99329	14.5254	2.21589	5.48178	2.40736	6.11537	2.26898	6.42199
4.12932	7.36073	4.06131	10.692	4.0273	13.8143	2.24228	5.26273	2.43604	5.43505	2.29601	7.44957
4.16333	7.90091	4.09531	11.5315	4.06131	14.2509	2.26898	4.78277	2.46505	7.25181	2.32335	4.06877
4.19734	7.94569	4.12932	10.1153	4.09531	14.0502	2.29601	4.63301	2.49441	7.77759	2.35103	6.37118
4.23135	7.04201	4.16333	11.5648	4.12932	33.3182	2.32335	5.09142	2.52412	7.00638	2.37903	4.04097
4.26536	6.92395	4.19734	10.4188	4.16333	33.4862	2.35103	6.19346	2.55418	6.88757	2.40736	7.02535
4.29936	7.4335	4.23135	11.9724	4.19734	34.4344	2.37903	6.44684	2.5846	7.53104	2.43604	6.55274
4.33337	7.48199	4.26536	10.9268	4.23135	34.2673	2.40736	4.95996	2.61539	6.02323	2.46505	5.94545
4.36738	7.50323	4.29936	10.5392	4.26536	54.5884	2.43604	4.17304	2.64654	7.68237	2.49441	6.02775
4.40139	6.44436	4.33337	11.1435	4.29936	54.4828	2.46505	5.18518	2.67806	7.78498	2.52412	5.89817
4.4354	8.22984	4.36738	10.9614	4.33337	54.9577	2.49441	6.17393	2.70996	7.63482	2.55418	7.45126
4.46941	8.42641	4.40139	10.0545	4.36738	54.0369	2.52412	6.78179	2.74223	8.88544	2.5846	5.16688
4.50341	7.73352	4.4354	11.8194	4.40139	55.3667	2.55418	4.86012	2.77489	7.38372	2.61539	6.62648
4.53742	8.7629	4.46941	12.3676	4.4354	54.4396	2.5846	6.70503	2.80794	8.55067	2.64654	6.07983
4.57143	8.88722	4.50341	11.8273	4.46941	55.0505	2.61539	6.10237	2.84139	9.49855	2.67806	6.81844
4.60544	8.19014	4.53742	12.9644	4.50341	54.1861	2.64654	7.35327	2.87523	7.28676	2.70996	6.7614
4.63945	8.6063	4.57143	12.9516	4.53742	55.5251	2.67806	5.11594	2.90947	7.42496	2.74223	7.60083
4.67346	9.35604	4.60544	12.0607	4.57143	56.2394	2.70996	7.33853	2.94413	8.77542	2.77489	8.09554
4.70746	8.92916	4.63945	12.6049	4.60544	54.7026	2.74223	7.58298	2.97919	9.50214	2.80794	7.26209
4.74147	8.85274	4.67346	12.6632	4.63945	55.9368	2.77489	5.2213	3.01468	9.98879	2.84139	7.69433
4.77548	8.53539	4.70746	13.9718	4.67346	55.0549	2.80794	8.42338	3.05058	8.89078	2.87523	7.57228
4.80949	8.7858	4.74147	33.0222	4.70746	56.4346	2.84139	6.71101	3.08691	9.73439	2.90947	5.87349
4.8435	9.17985	4.77548	33.5754	4.74147	56.194	2.87523	5.37867	3.12368	9.39522	2.94413	6.69786
4.87751	9.63354	4.80949	33.1794	4.77548	55.2164	2.90947	6.81148	3.16089	10.0721	2.97919	7.07144
4.91151	9.28024	4.8435	34.4731	4.80949	56.5303	2.94413	5.69096	3.19853	10.3412	3.01468	8.88125
4.94552	9.74828	4.87751	33.6635	4.8435	56.5598	2.97919	6.11824	3.23663	9.35349	3.05058	7.80561
4.97953	9.43806	4.91151	53.29	4.87751	57.7965	3.01468	7.7751	3.27518	7.42456	3.08691	8.54138
5.01354	10.1721	4.94552	54.0066	4.91151	58.8126	3.05058	6.28057	3.31419	9.5193	3.12368	7.30183
5.04755	10.7092	4.97953	54.8338	4.94552	55.9478	3.08691	5.52177	3.35366	12.1863	3.16089	9.38289
5.08156	10.2665	5.01354	54.8502	4.97953	55.1883	3.12368	6.47474	3.3936	10.5723	3.19853	8.42865
5.11556	10.5248	5.04755	55.4168	5.01354	56.4539	3.16089	6.30083	3.43402	7.27041	3.23663	9.91189
5.14957	10.4356	5.08156	54.3707	5.04755	56.4172	3.19853	7.36879	3.47492	8.44188	3.27518	8.38502
5.18358	10.2131	5.11556	56.929	5.08156	58.1117	3.23663	7.85135	3.51631	9.18324	3.31419	8.87992
5.21759	11.4328	5.14957	54.9444	5.11556	57.0704	3.27518	9.23983	3.55819	7.6429	3.35366	8.61114
5.2516	11.8281	5.18358	54.7048	5.14957	58.014	3.31419	9.62496	3.60057	8.18021	3.3936	9.201
5.28561	11.3028	5.21759	55.4986	5.18358	57.6994	3.35366	6.74082	3.64345	11.1397	3.43402	10.9491
5.31961	11.3534	5.2516	54.7469	5.21759	58.6393	3.3936	5.66877	3.68685	12.269	3.47492	9.55282
5.35362	12.7154	5.28561	55.8308	5.2516	58.0185	3.43402	6.23075	3.73076	10.2056	3.51631	9.47664
5.38763	12.7691	5.31961	55.2502	5.28561	58.049	3.47492	7.15414	3.7752	10.2621	3.55819	10.2734
5.42164	11.347	5.35362	54.2606	5.31961	59.6442	3.51631	7.2264	3.82016	12.5626	3.60057	9.62178
5.45565	12.8269	5.38763	54.8578	5.35362	59.3769	3.55819	6.52599	3.86566	9.57986	3.64345	9.50012
5.48966	12.6605	5.42164	55.0763	5.38763	59.9653	3.60057	9.00937	3.9117	11.2861	3.68685	9.81518
5.52366	32.7245	5.45565	54.9984	5.42164	59.217	3.64345	8.98111	3.95829	12.7513	3.73076	11.6773
5.55767	32.9574	5.48966	55.3148	5.45565	59.7434	3.68685	8.38202	4.00543	11.5032	3.7752	10.3384
5.59168	33.0541	5.52366	55.5359	5.48966	60.0375	3.73076	7.03332	4.05314	11.1215	3.82016	10.3861
5.62569	32.8102	5.55767	55.6661	5.52366	59.0435	3.7752	7.62321	4.10142	9.88686	3.86566	10.2796
5.6597	33.4188	5.59168	55.8042	5.55767	58.3603	3.82016	6.10564	4.15026	11.9195	3.9117	10.2324
5.69371	33.1094	5.62569	56.7446	5.59168	58.1636	3.86566	8.77426	4.1997	12.7926	3.95829	11.1373
5.72771	33.9843	5.6597	56.3625	5.62569	58.7122	3.9117	7.03971	4.24972	10.478	4.00543	11.5921
5.76172	55.1102	5.69371	54.9696	5.6597	60.0746	3.95829	8.45657	4.30033	11.7563	4.05314	11.9773
5.79573	55.0408	5.72771	56.0954	5.69371	59.8312	4.00543	7.60835	4.35155	10.1968	4.10142	12.2321
5.82974	55.8919	5.76172	57.3783	5.72771	59.3765	4.05314	9.81462	4.40338	10.4329	4.15026	13.3675
5.86375	55.1847	5.79573	55.3685	5.76172	59.2837	4.10142	10.1605	4.45582	10.0335	4.1997	13.1122
5.89775	56.8402	5.82974	57.1114	5.79573	59.3448	4.15026	9.7628	4.5089	9.82363	4.24972	12.2888
5.93176	56.9902	5.86375	54.3944	5.82974	60.071	4.1997	11.415	4.5626	11.8314	4.30033	12.5835
5.96577	56.1022	5.89775	56.0797	5.86375	59.7977	4.24972	11.6548	4.61694	10.913	4.35155	11.5757
5.99978	57.2875	5.93176	56.7835	5.89775	60.6461	4.30033	9.48757	4.67193	11.4819	4.40338	12.4786
6.03379	57.1044	5.96577	56.1186	5.93176	59.5249	4.35155	10.5511	4.72757	9.22668	4.45582	12.7356
6.0678	55.1647	5.99978	56.2905	5.96577	60.9375	4.40338	9.53415	4.78388	12.209	4.5089	13.5545
6.1018	57.4068	6.03379	56.425	5.99978	60.4531	4.45582	10.0088	4.84086	10.8091	4.5626	13.4685
6.13581	55.8378	6.0678	56.281	6.03379	59.5222	4.5089	9.4496	4.89852	12.7464	4.61694	14.1941
6.16982	56.7945	6.1018	55.9984	6.0678	59.3054	4.5626	10.7074	4.95686	13.8663	4.67193	13.7043
6.20383	58.3697	6.13581	56.0735	6.1018	60.2936	4.61694	10.725	5.0159	12.9849	4.72757	13.4644
6.23784	57.5736	6.16982	55.3808	6.13581	60.3204	4.67193	11.1727	5.07564	12.4922	4.78388	14.2487
6.27184	56.9765	6.20383	56.5456	6.16982	61.0669	4.72757	11.267	5.13609	12.6582	4.84086	13.3373
6.30585	58.3675	6.23784	56.3251	6.20383	60.3225	4.78388	11.5897	5.19726	12.8065	4.89852	12.3973
6.33986	56.8388	6.27184	56.0799	6.23784	60.5565	4.84086	11.5671	5.25916	12.6252	4.95686	13.7319
6.37387	56.8365	6.30585	56.2142	6.27184	59.9899	4.89852	12.3622	5.3218	13.0227	5.0159	15.4453
6.40788	55.9321	6.33986	55.9288	6.30585	60.8861	4.95686	11.255	5.38519	13.0742	5.07564	14.4586
6.44189	55.6738	6.37387	56.2083	6.33986	61.4099	5.0159	12.1164	5.44933	14.0619	5.13609	14.408
6.47589	55.9699	6.40788	56.4038	6.37387	60.9441	5.07564	13.1454	5.51423	14.4918	5.19726	13.6086
6.5099	57.276	6.44189	56.6861	6.40788	60.4112	5.13609	12.8772	5.57991	14.3614	5.25916	13.6957
6.54391	57.4694	6.47589	56.435	6.44189	60.7676	5.19726	12.9821	5.64637	15.4955	5.3218	13.5647
6.57792	58.0315	6.5099	58.0148	6.47589	61.6184	5.25916	12.8656	5.71362	14.565	5.38519	14.0343
6.61193	57.9901	6.54391	56.514	6.5099	61.7108	5.3218	13.4969	5.78167	14.1162	5.44933	14.4132
6.64593	58.5225	6.57792	57.4025	6.54391	61.4283	5.38519	13.7237	5.85053	15.8683	5.51423	14.9925
6.67994	57.5226	6.61193	57.0615	6.57792	60.8098	5.44933	12.7796	5.92021	14.3896	5.57991	15.2851
6.71395	57.8307	6.64593	56.7374	6.61193	61.2768	5.51423	13.4784	5.99072	13.5852	5.64637	15.7185
6.74796	59.5509	6.67994	57.8638	6.64593	60.9097	5.57991	14.6552	6.06207	14.8054	5.71362	14.8907
6.78197	58.7285	6.71395	56.465	6.67994	61.5401	5.64637	13.6814	6.13428	14.2649	5.78167	16.0006
6.81598	58.821	6.74796	56.5377	6.71395	60.9519	5.71362	12.5095	6.20734	13.553	5.85053	15.4615
6.84998	58.6179	6.78197	57.0376	6.74796	61.5897	5.78167	14.1978	6.28127	15.5342	5.92021	15.9597
6.88399	58.6055	6.81598	56.3361	6.78197	60.7772	5.85053	13.2697	6.35608	15.6429	5.99072	16.6661
6.918	58.262	6.84998	56.3543	6.81598	61.6962	5.92021	13.2757	6.43179	15.5277	6.06207	16.6152
6.95201	56.5403	6.88399	56.3561	6.84998	62.12	5.99072	13.1818	6.50839	16.3346	6.13428	17.8992
6.98602	59.4921	6.918	57.0246	6.88399	61.7677	6.06207	14.2684	6.58591	17.3015	6.20734	17.5699
7.02002	59.652	6.95201	56.0721	6.918	61.1998	6.13428	13.082	6.66435	16.2644	6.28127	17.6769
7.05403	58.9874	6.98602	55.3402	6.95201	61.6302	6.20734	14.2929	6.74372	16.2424	6.35608	18.3368
7.08804	59.7524	7.02002	56.9208	6.98602	62.0259	6.28127	13.9665	6.82404	17.7665	6.43179	16.7799
7.12205	58.355	7.05403	56.5794	7.02002	61.2329	6.35608	14.6251	6.90532	18.0488	6.50839	18.903
7.15606	58.3961	7.08804	57.7317	7.05403	61.6377	6.43179	13.2295	6.98756	19.1502	6.58591	18.3225
7.19007	58.4341	7.12205	57.8269	7.08804	61.3396	6.50839	14.5673	7.07079	18.3219	6.66435	17.3871
7.22407	58.1766	7.15606	57.745	7.12205	61.8845	6.58591	15.9526	7.15501	19.3472	6.74372	19.1866
7.25808	59.957	7.19007	57.3294	7.15606	61.6428	6.66435	14.3262	7.24022	18.2281	6.82404	19.1313
7.29209	59.2366	7.22407	57.5336	7.19007	61.0142	6.74372	15.5559	7.32646	17.4524	6.90532	19.6842
7.3261	59.3742	7.25808	57.6771	7.22407	61.1467	6.82404	15.4257	7.41372	20.4429	6.98756	18.4375
7.36011	59.024	7.29209	58.1859	7.25808	61.6064	6.90532	16.7819	7.50202	19.7793	7.07079	19.845
7.39411	59.0766	7.3261	57.7388	7.29209	61.372	6.98756	16.1973	7.59137	21.4365	7.15501	19.2427
7.42812	58.8867	7.36011	57.723	7.3261	62.6836	7.07079	17.8322	7.68179	20.1129	7.24022	20.5061
7.46213	60.0773	7.39411	58.2366	7.36011	62.299	7.15501	17.9533	7.77328	19.646	7.32646	21.2296
7.49614	59.0446	7.42812	58.0794	7.39411	61.2098	7.24022	18.4321	7.86586	20.0595	7.41372	20.8679
7.53015	59.0063	7.46213	58.2828	7.42812	61.9586	7.32646	17.6995	7.95955	20.2452	7.50202	20.9512
7.56415	60.5538	7.49614	58.2815	7.46213	62.1128	7.41372	17.3655	8.05435	21.8193	7.59137	21.0729
7.59816	60.5349	7.53015	59.5137	7.49614	61.8798	7.50202	18.131	8.15028	21.8379	7.68179	21.7399
7.63217	60.1198	7.56415	57.8625	7.53015	61.5933	7.59137	18.4803	8.24735	22.6173	7.77328	21.2693
7.66618	59.2421	7.59816	58.0986	7.56415	61.7309	7.68179	19.8188	8.34558	21.979	7.86586	22.1768
7.70019	60.5846	7.63217	56.6592	7.59816	62.7316	7.77328	19.1491	8.44498	21.7645	7.95955	21.993
7.73419	60.4703	7.66618	57.2498	7.63217	61.698	7.86586	19.9917	8.54556	22.1088	8.05435	22.6678
7.7682	59.1979	7.70019	58.2128	7.66618	61.0608	7.95955	20.6661	8.64734	22.7969	8.15028	22.6637
7.80221	60.6158	7.73419	58.1984	7.70019	61.5352	8.05435	20.8885	8.75034	22.4644	8.24735	22.7197
7.83622	59.9082	7.7682	58.1256	7.73419	62.3244	8.15028	20.5998	8.85456	23.5814	8.34558	23.8657
7.87023	60.3449	7.80221	58.9195	7.7682	62.7214	8.24735	21.3769	8.96002	23.5916	8.44498	23.261
7.90424	60.907	7.83622	57.9797	7.80221	63.0922	8.34558	21.5768	9.06673	24.308	8.54556	23.0379
7.93824	62.3879	7.87023	57.9014	7.83622	63.0563	8.44498	22.248	9.17472	23.9063	8.64734	23.5918
7.97225	60.6206	7.90424	58.1336	7.87023	63.2277	8.54556	22.9842	9.284	24.848	8.75034	24.2619
8.00626	59.7757	7.93824	58.6049	7.90424	63.7041	8.64734	22.2536	9.39457	24.147	8.85456	24.1118
8.04027	60.9159	7.97225	58.5692	7.93824	62.8238	8.75034	23.7252	9.50647	43.8085	8.96002	23.9152
8.07428	60.6747	8.00626	57.4343	7.97225	62.8814	8.85456	23.2873	9.61969	44.1026	9.06673	24.0404
8.10828	60.4285	8.04027	57.2198	8.00626	64.045	8.96002	24.7693	9.73426	44.0278	9.17472	24.5083
8.14229	61.0338	8.07428	58.831	8.04027	63.4211	9.06673	24.4377	9.8502	44.2069	9.284	25.5896
8.1763	61.9417	8.10828	58.7682	8.07428	64.1421	9.17472	24.3631	9.96752	45.0302	9.39457	25.0911
8.21031	61.4202	8.14229	59.6251	8.10828	63.2886	9.284	25.2898	10.0862	45.226	9.50647	25.6805
8.24432	60.4858	8.1763	58.2691	8.14229	64.2795	9.39457	25.3429	10.2064	45.4755	9.61969	26.3691
8.27832	61.0452	8.21031	61.1551	8.1763	63.3583	9.50647	27.4234	10.3279	46.682	9.73426	27.1884
8.31233	60.6674	8.24432	60.8978	8.21031	63.1487	9.61969	26.8052	10.4509	46.9417	9.8502	26.8814
8.34634	61.2894	8.27832	60.1945	8.24432	63.2516	9.73426	26.7817	10.5754	46.5612	9.96752	26.3758
8.38035	60.2805	8.31233	60.2277	8.27832	63.4171	9.8502	26.2506	10.7014	46.9797	10.0862	46.9653
8.41436	61.0675	8.34634	59.5686	8.31233	63.5685	9.96752	26.2833	10.8288	47.1785	10.2064	46.1117
8.44836	61.2661	8.38035	60.9283	8.34634	63.2254	10.0862	26.4073	10.9578	47.6053	10.3279	46.0867
8.48237	62.9844	8.41436	59.2358	8.38035	63.8014	10.2064	26.8466	11.0883	47.6288	10.4509	46.0643
8.51638	62.1323	8.44836	59.7323	8.41436	63.7713	10.3279	27.1338	11.2204	48.3625	10.5754	46.3812
8.55039	62.4533	8.48237	59.5092	8.44836	64.0143	10.4509	27.5427	11.354	48.6076	10.7014	47.4176
8.5844	62.8614	8.51638	59.5064	8.48237	63.6173	10.5754	27.1995	11.4893	49.3077	10.8288	47.8914
8.6184	62.832	8.55039	59.802	8.51638	64.1525	10.7014	28.4093	11.6261	49.7278	10.9578	47.0999
8.65241	63.2238	8.5844	60.4743	8.55039	63.7103	10.8288	28.136	11.7646	49.1015	11.0883	48.5005
8.68642	62.8898	8.6184	60.1159	8.5844	63.9949	10.9578	28.5312	11.9047	49.9705	11.2204	48.2285
8.72043	62.9506	8.65241	60.0781	8.6184	64.0348	11.0883	29.8699	12.0465	50.4198	11.354	49.0054
8.75444	62.9133	8.68642	60.9963	8.65241	63.179	11.2204	29.701	12.19	50.0147	11.4893	49.3109
8.78844	62.6079	8.72043	61.6792	8.68642	63.9235	11.354	29.1561	12.3351	51.0999	11.6261	50.2011
8.82245	62.7832	8.75444	60.8661	8.72043	64.0589	11.4893	29.799	12.4821	51.2644	11.7646	50.1084
8.85646	62.9688	8.78844	61.2151	8.75444	63.9641	11.6261	30.969	12.6307	51.6993	11.9047	49.7776
8.89047	62.5075	8.82245	61.1339	8.78844	64.2282	11.7646	30.826	12.7812	51.4084	12.0465	50.8338
8.92448	62.7983	8.85646	62.104	8.82245	64.1465	11.9047	49.6201	12.9334	52.0484	12.19	50.4997
8.95848	62.4221	8.89047	61.9353	8.85646	64.341	12.0465	50.3912	13.0874	52.7983	12.3351	51.5225
8.99249	61.9747	8.92448	59.99	8.89047	64.7925	12.19	50.5811	13.2433	52.1197	12.4821	51.8246
9.0265	62.6123	8.95848	60.5534	8.92448	64.5142	12.3351	50.7185	13.401	52.4446	12.6307	51.4453
9.06051	63.7662	8.99249	61.058	8.95848	64.9597	12.4821	51.8188	13.5606	54.0534	12.7812	51.5764
9.09452	63.7365	9.0265	61.5084	8.99249	64.4775	12.6307	52.1373	13.7222	53.27	12.9334	52.3214
9.12852	62.3445	9.06051	60.6114	9.0265	64.7597	12.7812	51.8462	13.8856	53.5687	13.0874	52.8288
9.16253	63.8215	9.09452	60.6147	9.06051	64.6897	12.9334	51.4363	14.051	54.2771	13.2433	52.9367
9.19654	63.4686	9.12852	60.1122	9.09452	64.4441	13.0874	52.1948	14.2183	55.4619	13.401	53.7202
9.23055	63.3301	9.16253	59.4453	9.12852	65.0326	13.2433	52.6326	14.3877	55.1211	13.5606	54.0205
9.26456	63.2894	9.19654	59.0674	9.16253	65.2036	13.401	53.524	14.559	55.8371	13.7222	53.9095
9.29856	63.7488	9.23055	60.4047	9.19654	65.2965	13.5606	53.4267	14.7324	56.1425	13.8856	54.232
9.33257	64.2624	9.26456	61.9395	9.23055	64.7643	13.7222	53.3875	14.9079	56.6643	14.051	54.6898
9.36658	64.777	9.29856	60.6518	9.26456	64.9107	13.8856	53.8377	15.0855	57.6219	14.2183	53.7217
9.40059	64.5117	9.33257	61.7105	9.29856	64.6996	14.051	54.1983	15.2651	57.417	14.3877	54.797
9.4346	63.5204	9.36658	62.7988	9.33257	65.6007	14.2183	54.5822	15.447	57.9122	14.559	55.6594
9.4686	64.5578	9.40059	61.0538	9.36658	65.4053	14.3877	55.641	15.6309	58.3715	14.7324	55.6758
9.50261	63.6152	9.4346	61.3399	9.40059	65.1501	14.559	55.5529	15.8171	58.6022	14.9079	56.1514
9.53662	65.1595	9.4686	61.1663	9.4346	64.9549	14.7324	56.5597	16.0055	58.847	15.0855	56.6857
9.57063	64.8785	9.50261	60.5693	9.4686	65.2051	14.9079	56.4772	16.1961	59.4285	15.2651	56.6202
9.60464	64.4459	9.53662	61.0432	9.50261	64.7823	15.0855	56.0477	16.389	59.8754	15.447	57.2754
9.63864	63.6082	9.57063	61.5468	9.53662	65.0555	15.2651	57.4659	16.5842	60.2011	15.6309	56.8521
9.67265	64.3211	9.60464	61.6193	9.57063	65.6898	15.447	57.08	16.7818	60.2351	15.8171	57.8143
9.70666	65.1887	9.63864	62.6503	9.60464	65.4101	15.6309	57.5889	16.9816	60.5408	16.0055	56.9328
9.74067	67.2721	9.67265	60.8468	9.63864	64.9649	15.8171	58.2805	17.1839	61.405	16.1961	57.6134
9.77468	66.66	9.70666	61.8989	9.67265	65.1328	16.0055	57.2001	17.3886	61.7286	16.389	57.7541
9.80868	67.4785	9.74067	61.6076	9.70666	65.1753	16.1961	58.6484	17.5957	61.8599	16.5842	58.3469
9.84269	66.2899	9.77468	62.7506	9.74067	64.9078	16.389	58.5423	17.8052	61.9528	16.7818	58.0275
9.8767	67.3949	9.80868	61.9491	9.77468	65.3699	16.5842	59.4007	18.0173	61.6278	16.9816	58.1942
9.91071	67.3001	9.84269	61.3479	9.80868	65.0728	16.7818	58.4542	18.2319	62.0633	17.1839	59.7893
9.94472	66.2579	9.8767	60.9785	9.84269	65.748	16.9816	59.5834	18.449	62.3368	17.3886	59.5471
9.97872	65.2618	9.91071	62.5475	9.8767	65.9434	17.1839	59.2585	18.6688	62.2357	17.5957	59.7874
10.0127	66.258	9.94472	61.6353	9.91071	65.2694	17.3886	60.5456	18.8911	62.5848	17.8052	59.7999
10.0467	66.2076	9.97872	62.2597	9.94472	65.7868	17.5957	60.3634	19.1161	63.0585	18.0173	59.8075
10.0807	66.0484	10.0127	63.3132	9.97872	65.7662	17.8052	61.2719	19.3438	63.0731	18.2319	59.9529
10.1148	66.0711	10.0467	64.3686	10.0127	66.0289	18.0173	61.8278	19.5742	62.8555	18.449	60.9483
10.1488	65.7252	10.0807	63.1022	10.0467	66.1095	18.2319	61.1113	19.8073	63.2056	18.6688	60.4701
10.1828	66.6039	10.1148	63.7389	10.0807	66.5693	18.449	63.8748	20.0432	63.5848	18.8911	59.5595
10.2168	66.9558	10.1488	63.1939	10.1148	66.7069	18.6688	61.7973	20.282	63.3252	19.1161	61.7616
10.2508	65.4579	10.1828	61.8708	10.1488	66.1114	18.8911	61.736	20.5235	64.7059	19.3438	61.4421
10.2848	65.3276	10.2168	62.5245	10.1828	66.8353	19.1161	62.0101	20.768	64.3011	19.5742	61.5343
10.3188	67.0786	10.2508	62.124	10.2168	66.3166	19.3438	62.2468	21.0153	64.7252	19.8073	62.1352
10.3528	66.4213	10.2848	61.982	10.2508	66.7045	19.5742	62.1472	21.2656	64.3014	20.0432	62.5034
10.3868	66.6323	10.3188	62.3307	10.2848	66.8828	19.8073	63.961	21.5189	64.3488	20.282	63.2772
10.4208	66.7497	10.3528	62.3728	10.3188	67.1057	20.0432	63.0436	21.7752	64.1498	20.5235	63.473
10.4548	66.2264	10.3868	62.9443	10.3528	66.579	20.282	63.8998	22.0346	64.1488	20.768	63.6457
10.4888	66.2257	10.4208	63.2078	10.3868	67.3694	20.5235	64.7715	22.297	64.837	21.0153	64.211
10.5229	66.7777	10.4548	63.452	10.4208	67.2293	20.768	64.4491	22.5626	65.3483	21.2656	64.4397
10.5569	66.8544	10.4888	62.4871	10.4548	67.2812	21.0153	63.7985	22.8313	65.0778	21.5189	65.5965
10.5909	66.888	10.5229	63.2792	10.4888	66.9542	21.2656	64.6721	23.1032	65.4177	21.7752	65.3298
10.6249	66.7498	10.5569	63.8635	10.5229	66.5883	21.5189	64.7754	23.3784	66.0592	22.0346	66.043
10.6589	66.013	10.5909	62.462	10.5569	66.7112	21.7752	65.4038	23.6568	66.5711	22.297	66.1859
10.6929	65.2805	10.6249	62.8031	10.5909	67.2766	22.0346	65.9271	23.9386	66.3765	22.5626	66.2091
10.7269	65.8384	10.6589	64.5644	10.6249	67.0025	22.297	66.3595	24.2237	67.3023	22.8313	66.8695
10.7609	66.9507	10.6929	63.7402	10.6589	67.0236	22.5626	66.3141	24.5122	67.7285	23.1032	67.3529
10.7949	66.0624	10.7269	64.5992	10.6929	66.6913	22.8313	66.6353	24.8042	68.1464	23.3784	67.1475
10.8289	66.3758	10.7609	64.2128	10.7269	66.6424	23.1032	67.1706	25.0996	68.6719	23.6568	68.3427
10.8629	65.3929	10.7949	64.6473	10.7609	66.6984	23.3784	67.6062	25.3986	68.9242	23.9386	69.0721
10.8969	65.6562	10.8289	66.2068	10.7949	66.9616	23.6568	69.1888	25.7011	68.3189	24.2237	69.1578
10.9309	65.5442	10.8629	64.0778	10.8289	66.9407	23.9386	68.9132	26.0072	68.7235	24.5122	69.2011
10.965	66.415	10.8969	64.2388	10.8629	66.741	24.2237	68.035	26.3169	69.1864	24.8042	70.6963
10.999	66.0895	10.9309	64.5533	10.8969	66.8006	24.5122	69.8047	26.6304	69.5084	25.0996	70.3508
11.033	66.3598	10.965	65.2137	10.9309	66.5287	24.8042	69.3777	26.9475	70.5216	25.3986	70.8363
11.067	65.5062	10.999	65.5063	10.965	67.6886	25.0996	69.7163	27.2685	70.3848	25.7011	71.1938
11.101	64.8235	11.033	65.4528	10.999	67.3776	25.3986	69.6939	27.5933	70.4776	26.0072	70.9654
11.135	66.5104	11.067	66.0978	11.033	67.2484	25.7011	70.1261	27.9219	70.891	26.3169	71.3758
11.169	66.3797	11.101	66.7888	11.067	67.5744	26.0072	70.1208	28.2545	90.5536	26.6304	71.8312
11.203	67.2027	11.135	65.4813	11.101	67.4719	26.3169	70.4041	28.591	91.7125	26.9475	72.8332
11.237	66.1525	11.169	66.2477	11.135	67.6471	26.6304	70.2444	28.9315	91.7478	27.2685	72.1521
11.271	66.6492	11.203	66.6743	11.169	67.5754	26.9475	69.0029	29.2761	92.3446	27.5933	72.4579
11.305	66.5921	11.237	67.1021	11.203	67.3644	27.2685	71.81	29.6248	91.8623	27.9219	72.4491
11.339	66.6766	11.271	67.3837	11.237	67.3647	27.5933	71.3343	29.9777	92.4002	28.2545	93.8792
11.373	66.2838	11.305	66.0777	11.271	67.7483	27.9219	91.0687	30.3347	92.534	28.591	93.2347
11.4071	65.9065	11.339	66.6131	11.305	67.7031	28.2545	91.59	30.696	93.0414	28.9315	93.0667
11.4411	68.1478	11.373	67.2461	11.339	67.7854	28.591	90.9878	31.0616	93.0262	29.2761	94.1447
11.4751	67.3547	11.4071	65.1448	11.373	67.6744	28.9315	91.4472	31.4315	93.5769	29.6248	93.8722
11.5091	67.8774	11.4411	66.5668	11.4071	67.8662	29.2761	91.7978	31.8059	93.2646	29.9777	94.288
11.5431	68.6885	11.4751	66.6927	11.4411	67.6593	29.6248	92.1751	32.1847	94.9703	30.3347	94.0632
11.5771	67.135	11.5091	66.287	11.4751	67.5315	29.9777	92.8617	32.5681	94.9042	30.696	95.5284
11.6111	68.0579	11.5431	66.8267	11.5091	67.9276	30.3347	92.2192	32.956	95.8484	31.0616	95.1792
11.6451	69.1459	11.5771	67.3245	11.5431	67.9062	30.696	92.4774	33.3485	95.3817	31.4315	95.6351
11.6791	68.3444	11.6111	66.8204	11.5771	67.6072	31.0616	93.925	33.7457	95.5567	31.8059	95.3909
11.7131	68.2041	11.6451	67.1394	11.6111	67.7343	31.4315	93.7494	34.1476	95.9651	32.1847	95.4898
11.7471	68.6693	11.6791	68.5525	11.6451	67.5673	31.8059	93.5445	34.5543	96.0949	32.5681	96.1744
11.7811	68.6907	11.7131	67.4313	11.6791	68.0016	32.1847	94.9716	34.9659	96.234	32.956	95.6363
11.8151	68.7578	11.7471	68.036	11.7131	68.3623	32.5681	94.6672	35.3823	97.3424	33.3485	96.647
11.8492	68.8378	11.7811	67.5294	11.7471	68.185	32.956	94.4098	35.8037	97.8464	33.7457	96.6288
11.8832	68.6608	11.8151	66.8243	11.7811	68.8048	33.3485	94.3795	36.2302	98.2644	34.1476	96.801
11.9172	68.6393	11.8492	68.3141	11.8151	68.6427	33.7457	95.3389	36.6617	98.4527	34.5543	96.9057
11.9512	68.831	11.8832	67.8278	11.8492	69.3446	34.1476	95.7736	37.0983	98.4885	34.9659	97.0236
11.9852	69.7718	11.9172	67.5673	11.8832	68.9005	34.5543	96.1172	37.5402	99.6993	35.3823	97.2024
12.0192	68.3003	11.9512	68.2148	11.9172	68.5776	34.9659	96.9304			35.8037	97.4849
12.0532	69.3338	11.9852	69.0933	11.9512	69.043	35.3823	96.1154			36.2302	97.6881
12.0872	69.4243	12.0192	68.1961	11.9852	69.0049	35.8037	97.4658			36.6617	97.6442
12.1212	68.8774	12.0532	68.2706	12.0192	68.9363	36.2302	97.3017			37.0983	98.478
12.1552	68.9773	12.0872	68.2708	12.0532	69.309	36.6617	97.8413			37.5402	98.6728
12.1892	70.0928	12.1212	68.8511	12.0872	68.862	37.0983	98.9725			37.9873	99.7722
12.2232	70.4766	12.1552	68.5131	12.1212	68.7786	37.5402	98.7436			38.4398	99.692
12.2573	68.6336	12.1892	68.8419	12.1552	69.1342	37.9873	99.372
12.2913	68.7177	12.2232	68.6737	12.1892	69.4078	38.4398	99.1541
12.3253	69.1513	12.2573	68.7273	12.2232	69.2206
12.3593	69.1133	12.2913	68.2948	12.2573	69.071
12.3933	69.5299	12.3253	68.2641	12.2913	69.7129
12.4273	69.8203	12.3593	68.8309	12.3253	69.6113
12.4613	70.0815	12.3933	68.3907	12.3593	69.386
12.4953	69.4448	12.4273	68.5549	12.3933	69.1958
12.5293	70.0218	12.4613	68.3284	12.4273	69.1328
12.5633	70.2805	12.4953	68.6437	12.4613	69.6625
12.5973	71.2164	12.5293	68.8353	12.4953	69.3699
12.6313	70.5976	12.5633	68.5293	12.5293	69.3816
12.6653	71.787	12.5973	68.5569	12.5633	69.9946
12.6994	71.2144	12.6313	68.961	12.5973	70.3381
12.7334	70.1666	12.6653	69.7543	12.6313	70.8947
12.7674	69.3231	12.6994	68.1815	12.6653	69.8191
12.8014	70.8182	12.7334	69.0781	12.6994	70.4697
12.8354	70.7441	12.7674	69.3242	12.7334	70.5678
12.8694	70.416	12.8014	69.8478	12.7674	71.2885
12.9034	71.3998	12.8354	70.3176	12.8014	70.4279
12.9374	69.9765	12.8694	69.2163	12.8354	70.958
12.9714	70.222	12.9034	70.2154	12.8694	71.2041
13.0054	70.2889	12.9374	70.3741	12.9034	71.1006
13.0394	70.3454	12.9714	68.6031	12.9374	70.9282
13.0734	70.0729	13.0054	69.2185	12.9714	70.6732
13.1074	69.7471	13.0394	69.3121	13.0054	70.512
13.1415	70.8202	13.0734	70.7454	13.0394	70.7002
13.1755	70.1982	13.1074	69.7644	13.0734	70.4311
13.2095	69.7868	13.1415	69.5008	13.1074	70.37
13.2435	71.0848	13.1755	68.8675	13.1415	70.5004
13.2775	71.4984	13.2095	70.359	13.1755	70.9932
13.3115	70.8223	13.2435	70.8958	13.2095	71.0222
13.3455	72.8032	13.2775	69.431	13.2435	70.7442
13.3795	72.3808	13.3115	69.504	13.2775	70.741
13.4135	72.5275	13.3455	70.2259	13.3115	70.6755
13.4475	72.38	13.3795	68.7894	13.3455	70.6844
13.4815	72.3116	13.4135	69.9251	13.3795	71.1012
13.5155	72.2269	13.4475	69.4114	13.4135	71.687
13.5495	71.8055	13.4815	69.3645	13.4475	70.904
13.5836	72.1226	13.5155	70.1172	13.4815	70.9833
13.6176	71.782	13.5495	69.7101	13.5155	71.4067
13.6516	71.7878	13.5836	71.4312	13.5495	71.0928
13.6856	71.4299	13.6176	70.4161	13.5836	71.1805
13.7196	70.7682	13.6516	70.2229	13.6176	71.0236
13.7536	71.5812	13.6856	70.9063	13.6516	70.7422
13.7876	71.5558	13.7196	71.9125	13.6856	70.6924
13.8216	71.4855	13.7536	72.1553	13.7196	71.0984
13.8556	72.4585	13.7876	69.9539	13.7536	71.1982
13.8896	72.2664	13.8216	71.95	13.7876	70.6681
13.9236	72.1028	13.8556	71.8112	13.8216	71.4382
13.9576	72.2634	13.8896	71.0458	13.8556	71.1416
13.9916	72.0279	13.9236	69.9868	13.8896	71.0248
14.0257	72.8562	13.9576	71.3515	13.9236	70.971
14.0597	74.0992	13.9916	72.4062	13.9576	71.6488
14.0937	73.2913	14.0257	72.1336	13.9916	71.4767
14.1277	73.7154	14.0597	72.8789	14.0257	71.9371
14.1617	73.0491	14.0937	73.5377	14.0597	71.9865
14.1957	73.2631	14.1277	69.5558	14.0937	72.4459
14.2297	73.7978	14.1617	73.2815	14.1277	72.3846
14.2637	75.424	14.1957	71.1471	14.1617	71.6306
14.2977	75.5415	14.2297	70.3106	14.1957	72.3147
14.3317	74.9282	14.2637	68.9752	14.2297	72.5044
14.3657	75.5559	14.2977	70.0252	14.2637	73.567
14.3997	75.246	14.3317	72.3312	14.2977	73.756
14.4338	74.7594	14.3657	73.1463	14.3317	73.0505
14.4678	74.9568	14.3997	71.1724	14.3657	72.7945
14.5018	75.8442	14.4338	70.9415	14.3997	72.7522
14.5358	76.166	14.4678	72.1282	14.4338	73.411
14.5698	76.2078	14.5018	74.5989	14.4678	72.9005
14.6038	76.047	14.5358	73.1512	14.5018	72.7753
14.6378	75.569	14.5698	72.5194	14.5358	72.6903
14.6718	76.835	14.6038	71.7695	14.5698	73.4297
14.7058	76.5038	14.6378	72.0455	14.6038	73.0526
14.7398	77.7575	14.6718	73.2519	14.6378	72.9688
14.7738	76.4507	14.7058	73.9718	14.6718	73.5335
14.8078	76.9627	14.7398	74.0147	14.7058	73.2991
14.8418	76.7972	14.7738	72.3539	14.7398	73.6706
14.8759	76.0882	14.8078	72.4505	14.7738	72.9129
14.9099	76.3322	14.8418	72.3472	14.8078	73.1083
14.9439	75.0808	14.8759	72.8953	14.8418	73.5215
14.9779	75.6509	14.9099	73.7477	14.8759	73.74
15.0119	75.905	14.9439	73.2518	14.9099	73.8499
15.0459	75.4715	14.9779	71.9754	14.9439	73.2516
15.0799	75.6498	15.0119	72.0963	14.9779	73.4475
15.1139	76.1285	15.0459	74.4955	15.0119	73.7931
15.1479	75.7985	15.0799	74.8335	15.0459	73.1836
15.1819	76.0465	15.1139	73.9349	15.0799	73.0092
15.2159	75.8044	15.1479	73.9817	15.1139	72.9455
15.2499	75.125	15.1819	73.9313	15.1479	72.6285
15.2839	75.9578	15.2159	73.5828	15.1819	73.7427
15.318	76.388	15.2499	72.9682	15.2159	73.4486
15.352	76.4264	15.2839	72.6803	15.2499	73.7949
15.386	76.2148	15.318	71.7494	15.2839	73.5628
15.42	76.4317	15.352	72.2466	15.318	72.8316
15.454	76.7884	15.386	74.1616	15.352	73.2905
15.488	76.8596	15.42	76.0495	15.386	74.2431
15.522	76.7537	15.454	75.4584	15.42	73.8144
15.556	76.8751	15.488	74.3909	15.454	73.1999
15.59	76.9121	15.522	74.2227	15.488	73.1385
15.624	76.6586	15.556	75.1276	15.522	73.4967
15.658	76.7661	15.59	73.7886	15.556	73.3454
15.692	77.1118	15.624	74.2755	15.59	73.6827
15.726	77.157	15.658	73.9444	15.624	72.9706
15.7601	76.855	15.692	74.7318	15.658	73.5235
15.7941	75.8161	15.726	75.124	15.692	74.1093
15.8281	76.6935	15.7601	73.807	15.726	74.3091
15.8621	75.7428	15.7941	76.6226	15.7601	74.695
15.8961	76.4648	15.8281	76.6716	15.7941	73.7915
15.9301	75.7598	15.8621	76.8202	15.8281	74.5459
15.9641	76.0264	15.8961	73.5767	15.8621	74.669
15.9981	75.9313	15.9301	75.503	15.8961	74.4997
16.0321	76.4733	15.9641	74.1699	15.9301	74.9019
16.0661	78.3352	15.9981	74.5525	15.9641	74.3588
16.1001	77.1143	16.0321	76.3053	15.9981	75.2331
16.1341	77.9407	16.0661	75.0469	16.0321	75.1429
16.1681	77.5577	16.1001	76.0534	16.0661	75.5838
16.2022	78.3094	16.1341	74.4597	16.1001	75.6829
16.2362	77.779	16.1681	75.8895	16.1341	76.1597
16.2702	78.5761	16.2022	76.155	16.1681	77.3618
16.3042	77.7068	16.2362	75.2318	16.2022	74.8935
16.3382	77.5724	16.2702	75.2141	16.2362	75.2533
16.3722	77.7569	16.3042	75.7253	16.2702	75.6152
16.4062	77.9556	16.3382	73.5778	16.3042	75.0735
16.4402	77.5995	16.3722	75.6812	16.3382	74.812
16.4742	77.0659	16.4062	76.5524	16.3722	75.4716
16.5082	77.5704	16.4402	76.6795	16.4062	74.8268
16.5422	77.4975	16.4742	76.7993	16.4402	75.8407
16.5762	78.2501	16.5082	75.2071	16.4742	75.2565
16.6102	77.5162	16.5422	76.6364	16.5082	74.5925
16.6443	78.0495	16.5762	75.1376	16.5422	75.8899
16.6783	77.4628	16.6102	76.9927	16.5762	76.1692
16.7123	78.2795	16.6443	76.8134	16.6102	75.7857
16.7463	77.0708	16.6783	77.3703	16.6443	76.0879
16.7803	78.1054	16.7123	77.9621	16.6783	76.7328
16.8143	78.9797	16.7463	76.601	16.7123	77.5305
16.8483	78.4465	16.7803	77.5887	16.7463	76.0656
16.8823	78.6721	16.8143	77.6709	16.7803	76.5596
16.9163	78.2076	16.8483	76.9865	16.8143	77.0689
16.9503	78.9173	16.8823	77.3706	16.8483	76.6947
16.9843	78.1131	16.9163	76.5913	16.8823	75.8823
17.0183	79.4797	16.9503	76.4355	16.9163	76.3549
17.0523	79.9331	16.9843	78.4332	16.9503	75.8694
17.0864	80.5911	17.0183	78.1499	16.9843	77.0194
17.1204	79.7325	17.0523	77.3524	17.0183	77.0772
17.1544	80.143	17.0864	76.2982	17.0523	76.573
17.1884	80.3433	17.1204	78.2374	17.0864	78.0002
17.2224	80.6371	17.1544	78.9278	17.1204	77.3728
17.2564	79.3205	17.1884	78.9285	17.1544	77.3416
17.2904	80.0134	17.2224	78.7175	17.1884	77.8695
17.3244	79.8635	17.2564	79.8506	17.2224	77.5753
17.3584	80.404	17.2904	78.6752	17.2564	77.7904
17.3924	79.4967	17.3244	80.2154	17.2904	77.6229
17.4264	79.9072	17.3584	79.8931	17.3244	77.9372
17.4604	80.2437	17.3924	79.8511	17.3584	77.5658
17.4944	80.1301	17.4264	78.0898	17.3924	76.1926
17.5285	79.4456	17.4604	80.0882	17.4264	76.9554
17.5625	80.1331	17.4944	79.1134	17.4604	76.402
17.5965	81.411	17.5285	79.5225	17.4944	76.0663
17.6305	79.6393	17.5625	79.1903	17.5285	76.6745
17.6645	80.7453	17.5965	79.3588	17.5625	77.0803
17.6985	80.9566	17.6305	80.4356	17.5965	76.554
17.7325	80.3785	17.6645	80.9968	17.6305	76.3301
17.7665	81.2552	17.6985	80.6292	17.6645	77.8799
17.8005	82.4345	17.7325	80.4049	17.6985	78.0416
17.8345	81.579	17.7665	81.2078	17.7325	76.4484
17.8685	82.4485	17.8005	80.0098	17.7665	76.4907
17.9025	82.501	17.8345	81.3749	17.8005	77.613
17.9365	80.884	17.8685	81.1235	17.8345	76.6027
17.9705	81.9783	17.9025	80.7509	17.8685	76.9483
18.0046	81.1316	17.9365	80.6901	17.9025	76.3308
18.0386	82.0249	17.9705	81.9597	17.9365	77.2785
18.0726	82.5457	18.0046	80.1787	17.9705	79.9777
18.1066	82.5298	18.0386	81.4408	18.0046	78.515
18.1406	82.0718	18.0726	81.3406	18.0386	79.0609
18.1746	81.9675	18.1066	80.2405	18.0726	77.7303
18.2086	81.7269	18.1406	80.2431	18.1066	78.8226
18.2426	82.2436	18.1746	80.5526	18.1406	79.0456
18.2766	81.2386	18.2086	80.5395	18.1746	78.5253
18.3106	81.672	18.2426	80.8014	18.2086	79.8814
18.3446	80.7799	18.2766	81.4328	18.2426	79.3063
18.3786	82.4721	18.3106	81.3088	18.2766	79.7005
18.4126	82.8441	18.3446	80.8775	18.3106	79.8184
18.4467	82.507	18.3786	82.0765	18.3446	81.3758
18.4807	82.3995	18.4126	81.2638	18.3786	80.3774
18.5147	82.1514	18.4467	82.188	18.4126	77.925
18.5487	82.0696	18.4807	82.0825	18.4467	79.5953
18.5827	82.2935	18.5147	81.8278	18.4807	79.9181
18.6167	82.1083	18.5487	82.0921	18.5147	80.9085
18.6507	81.6913	18.5827	81.5295	18.5487	80.1518
18.6847	82.277	18.6167	82.3544	18.5827	80.5795
18.7187	82.2613	18.6507	82.2945	18.6167	79.3174
18.7527	82.267	18.6847	81.6813	18.6507	78.9505
18.7867	82.2863	18.7187	82.4917	18.6847	80.6811
18.8207	82.2921	18.7527	81.8567	18.7187	79.9673
18.8547	81.5564	18.7867	82.1578	18.7527	79.6166
18.8888	82.177	18.8207	82.5528	18.7867	80.6065
18.9228	82.594	18.8547	81.6799	18.8207	80.2796
18.9568	81.7737	18.8888	83.3186	18.8547	79.3247
18.9908	82.0695	18.9228	83.1431	18.8888	79.3972
19.0248	81.6556	18.9568	82.6783	18.9228	80.9193
19.0588	82.3609	18.9908	83.0382	18.9568	80.5089
19.0928	82.6858	19.0248	82.7468	18.9908	79.834
19.1268	83.2486	19.0588	82.0444	19.0248	79.7315
19.1608	82.7344	19.0928	83.1561	19.0588	81.2064
19.1948	82.5937	19.1268	83.4876	19.0928	80.6254
19.2288	82.3407	19.1608	83.1855	19.1268	80.0744
19.2628	82.4695	19.1948	83.3743	19.1608	80.0787
19.2968	84.4086	19.2288	82.7724	19.1948	80.7151
19.3309	83.9049	19.2628	83.1409	19.2288	81.6313
19.3649	83.8401	19.2968	83.0246	19.2628	81.658
19.3989	83.5791	19.3309	82.8325	19.2968	80.837
19.4329	82.9525	19.3649	83.6405	19.3309	81.1455
19.4669	82.9212	19.3989	83.8073	19.3649	81.0275
19.5009	83.7203	19.4329	83.591	19.3989	80.7682
19.5349	83.7254	19.4669	84.0253	19.4329	81.3565
19.5689	84.3687	19.5009	83.7148	19.4669	81.8508
19.6029	84.307	19.5349	84.3689	19.5009	81.0382
19.6369	83.2177	19.5689	84.6504	19.5349	81.9224
19.6709	84.9468	19.6029	84.2466	19.5689	81.9149
19.7049	83.634	19.6369	84.1036	19.6029	81.9598
19.7389	84.2947	19.6709	84.135	19.6369	81.3149
19.773	84.5331	19.7049	83.917	19.6709	81.5416
19.807	84.9023	19.7389	83.6771	19.7049	81.5871
19.841	85.0913	19.773	84.7111	19.7389	81.3946
19.875	83.8203	19.807	84.1772	19.773	81.723
19.909	83.9931	19.841	84.1869	19.807	81.9255
19.943	83.7816	19.875	84.7461	19.841	81.3921
19.977	83.4107	19.909	84.5631	19.875	81.0552
20.011	84.5198	19.943	84.2009	19.909	82.5659
20.045	84.4133	19.977	84.17	19.943	82.5467
20.079	84.1777	20.011	85.9678	19.977	82.824
20.113	83.9547	20.045	84.7311	20.011	82.3379
20.147	83.6175	20.079	85.6045	20.045	82.1798
20.181	83.6368	20.113	84.0444	20.079	83.0945
20.2151	83.5261	20.147	84.6061	20.113	82.3064
20.2491	82.6784	20.181	84.9412	20.147	82.5696
20.2831	84.1709	20.2151	84.9926	20.181	83.339
20.3171	83.8191	20.2491	86.3618	20.2151	83.0717
20.3511	84.7034	20.2831	84.5144	20.2491	82.875
20.3851	84.1616	20.3171	84.8041	20.2831	82.7241
20.4191	84.2259	20.3511	84.6681	20.3171	82.9299
20.4531	85.0836	20.3851	84.8039	20.3511	83.2085
20.4871	84.4719	20.4191	85.3528	20.3851	83.9966
20.5211	84.8486	20.4531	85.9305	20.4191	82.3773
20.5551	85.2679	20.4871	84.6766	20.4531	83.3471
20.5891	84.354	20.5211	85.6793	20.4871	82.3032
20.6231	84.5191	20.5551	85.4074	20.5211	82.0481
20.6571	84.5999	20.5891	84.6227	20.5551	82.8574
20.6912	84.3646	20.6231	86.1742	20.5891	82.8131
20.7252	85.1414	20.6571	85.1031	20.6231	82.864
20.7592	85.0853	20.6912	84.5089	20.6571	83.8354
20.7932	85.65	20.7252	85.3859	20.6912	84.317
20.8272	85.7559	20.7592	85.7209	20.7252	85.0334
20.8612	84.9325	20.7932	85.0126	20.7592	83.7039
20.8952	85.6577	20.8272	84.8199	20.7932	83.8675
20.9292	85.4494	20.8612	83.8593	20.8272	83.8389
20.9632	85.6212	20.8952	84.9124	20.8612	84.628
20.9972	85.283	20.9292	85.0307	20.8952	83.8989
21.0312	85.7032	20.9632	85.9164	20.9292	83.6015
21.0652	86.0464	20.9972	84.6432	20.9632	84.7972
21.0992	86.1255	21.0312	84.5039	20.9972	83.4448
21.1333	85.7608	21.0652	85.716	21.0312	84.8852
21.1673	86.3917	21.0992	86.5348	21.0652	84.7827
21.2013	85.951	21.1333	86.1652	21.0992	84.5043
21.2353	86.2711	21.1673	84.9194	21.1333	84.492
21.2693	85.4309	21.2013	85.7852	21.1673	85.4342
21.3033	86.3437	21.2353	85.7686	21.2013	84.9837
21.3373	86.2723	21.2693	86.4314	21.2353	84.4275
21.3713	86.7298	21.3033	87.1378	21.2693	84.3192
21.4053	86.134	21.3373	86.817	21.3033	85.7964
21.4393	86.1622	21.3713	86.1615	21.3373	84.5314
21.4733	86.3643	21.4053	85.3748	21.3713	85.723
21.5073	85.2829	21.4393	85.87	21.4053	86.0705
21.5413	85.533	21.4733	86.3602	21.4393	85.5651
21.5754	85.9706	21.5073	85.6585	21.4733	86.0075
21.6094	85.6109	21.5413	86.5751	21.5073	85.3116
21.6434	85.6898	21.5754	86.7046	21.5413	86.6269
21.6774	85.9424	21.6094	87.2176	21.5754	85.8113
21.7114	86.1538	21.6434	86.006	21.6094	85.8684
21.7454	86.1006	21.6774	86.6111	21.6434	85.3988
21.7794	86.6268	21.7114	86.7659	21.6774	86.8206
21.8134	86.0037	21.7454	86.6714	21.7114	85.8328
21.8474	86.9462	21.7794	87.2487	21.7454	86.8603
21.8814	87.2879	21.8134	86.6417	21.7794	86.2286
21.9154	87.8254	21.8474	85.6963	21.8134	86.9314
21.9494	86.8738	21.8814	86.2098	21.8474	86.188
21.9834	87.1645	21.9154	86.3753	21.8814	86.7225
22.0175	87.0278	21.9494	85.6956	21.9154	86.0097
22.0515	87.4534	21.9834	85.2094	21.9494	86.2898
22.0855	87.4765	22.0175	86.1664	21.9834	86.5548
22.1195	87.3004	22.0515	86.1105	22.0175	86.9072
22.1535	87.4213	22.0855	86.324	22.0515	86.4446
22.1875	87.9009			22.0855	86.2639
				22.1195	87.7849
				22.1535	86.9148
				22.1875	86.5482
				22.2215	87.0186
				22.2555	86.0101
				22.2895	86.6645

## Sheet: Figure 2f
Figure 2f. The statistic rupture forces for the outer and inner DNA wrap for ubH2B-nucleosome incubated with FACT and DUB-wt or DUB-mut.
ubH2B+DUB+FACT-outer wrap Force (pN)	ubH2B+DUB-mut+FACT-outer wrap Force (pN)	ubH2B+DUB+FACT-inner wrap Force (pN)	ubH2B+DUB-mut+FACT-inner wrap Force (pN)
4.15	12.18	5.74	26.49
3.96	10.09	7.46	12.77
4.74	5.19	10.6	18.51
4.25	16.65	10.66	29.15
3.46	5.79	7.29	16.21
4.96	8.1	10.2	21.38
4.15	16.69	8.17	22.79
4.7	7.17	10.2	21.38
3.82	19.57	8.21	23.49
7.14	16.91	8.46	24.74
4.1	9.73	7.84	25.8
7.85	10.75	9.7	24.67
6.4	13.97	6.52	21.72
7.6	12.61	7.72	26.5
1.11	11.02	1.62	17.69
4.27	17.31	11.57	27.83
2.58	12.81	3.81	27.45
2.35	14.44	4.3	22.07
3.74	13.64	3.83	23.69
4.92	6.48	5.73	31.7
4.77	6.02	10.2	14.28
4.3	6.87	11.64	7.28
4.07	10.68	5.87	18.25
3.1	9.2	6.47	22.62
2.08	11.94	4.3	25.97
2.58	6.7	4.63	21.62
5.23	7.39	7.53	23.72
3.59	8.01	4.26	18.88
2.96	4.89	10.14	10.68
7.49	7.81	11.43	23.26
4.72	6.71	11.9	16.21
3.6	6.57	5.46	15.89
2.31	18.84	9.49	30.35
6.6	7.93	7.69	16.07
2.72	5.36	9.84	30.73
7.12	19.1	9.43	22.93
8.1	13.98	8.93	22.79
7.43	10.35	8.14	21.28
8.03	5.57	7.68	23.07
5.49	16.99	8.38	29.59
5.42	12.07	8.3	30.66
4.28	18.79	9.71	24.98
4.61	8.36	5.29	12.71
4.71	7.96	12	20.93
4.59	9.08	5.46	32.66
3.29	10.03	5.41	32.62
2.88	9.65	4	26.09
5.33	10.09	9.22	23.51
4.53	8.79	8.66	19.1
2.68	12.69	5.29	27.92
6.56	6.57	3.43	24.02
4.81	10.44	7.08	17
4.81	13.9	5.01	18.56
3.32	8.03	7.23	27.38
3.07	15.29	3.63	18.92
2.61	22.69	4.42	24.36
3.81	13.7	2.67	23.84
8.11	13.28	4.41	23.32
3.76	10.94	8.59	19.35
2.48	5.67	5.93	19.35
1.73	4.89	3.18	22.46
6.94	13.37	2.58	19.85
4.06	5.14	12.2	11.88
2.78	4.56	6.69	18.46
2.38	4.15	4.76	22.58
5.15	11.5	4.89	17.85
4.69	9.23	6.13	29.75
4.25	20.54	7.95	29.71
3.2	22.66	6.61	31.7
	17.23		22.8
	4.13		31.05
	8.78		30.28
	5.42		26.36
	7.15		23.38
	10.18		18.73
	5.09		18.83
	18.42		18.56
	6.07		14.11
	6.34		16.01
	5.07		19.66
	22.02		29.78
	4.62		24.74
	14.43		20.29
	6		24.51
	24.23		29.64
	21.75		28.24
	10.41		27.78
	1.71		23.74
	17.06		29.04
	6.92		18.93
	17.14		22.56
	22.22		31.24
	22.1		24.06
	23.14		28.97
	22.91		26.77

[truncated: 37 more sheets: Figure 3a, Figure 3b, Figure 3c, Figure 3d, Figure 3e, Figure 3f, Figure 3g, Figure 3h, Figure 4a, Figure 4b, Figure 4c, Figure 4e-f, Supplementary Fig. 1a, Supplementary Fig. 1b, Supplementary Fig. 2a, Supplementary Fig. 2b, Supplementary Fig. 2c, Supplementary Fig. 2d, Supplementary Fig. 2e, Supplementary Fig. 2f …]
